# Supplementary material for: Targeting the Golgi apparatus enhances PD-L1 blockade and synergizes with oxaliplatin to improve immunotherapy efficacy
Source: J Biol Chem. 2026 Mar 4;302(4):111343. doi: 10.1016/j.jbc.2026.111343 (PMC13053745; doi:10.1016/j.jbc.2026.111343)
Supplement: Table S3 [file mmc2.xlsx]

## Sheet: snRNA-seq data info
Table S3a. snRNA-seq data information
sample	nCount_RNA	nFeature_RNA	nCount_SCT	nFeature_SCT	mitoRatio	rpRatio	cells	condition	cell.type.percise.new	major cell type
A3_T	3428	2047	3343	2047	0.00145858	0.0119603	A3_T_AACAACACGAACGGTATATC	Targeted	Padi4 + cancer cells	Cancer cells
A3_T	4337	2437	3575	2434	0.00438091	0.0147567	A3_T_AACAACACGAATCTGCAGAG	Targeted	Top2a + cancer cells	Cancer cells
A3_T	2432	1472	2585	1468	0.00246711	0.0250822	A3_T_AACAACACGAGACCGCGTGC	Targeted	Padi4 + cancer cells	Cancer cells
A3_T	1905	1226	2420	1222	0.00314961	0.0204724	A3_T_AACAAGTGATATTGCTTAGC	Targeted	Pericytes	Immune cells
A3_T	1213	893	2471	915	0.00577082	0.0181369	A3_T_AACAAGTGATCGACTTGCAC	Targeted	Padi4 + cancer cells	Cancer cells
A3_T	8156	3510	3294	2187	0.00821481	0.0201079	A3_T_AACAAGTGATCGTTGCATGG	Targeted	Top2a + cancer cells	Cancer cells
A3_T	849	690	2085	845	0.0141343	0.0388693	A3_T_AACAAGTGATGCCTGTTACA	Targeted	T cells	Immune cells
A3_T	1102	837	2302	901	0.00453721	0.0235935	A3_T_AACAATATAACTGGCCACTG	Targeted	Monocytes	Immune cells
A3_T	1621	1178	2514	1181	0.00493523	0.0240592	A3_T_AACAATATAAGACAATTGTC	Targeted	Macrophages	Immune cells
A3_T	5997	2463	3638	2044	0.003335	0.0096715	A3_T_AACAATATAAGCGCAATCCG	Targeted	MSCs	Other cells
A3_T	3710	2126	3488	2121	0.0140162	0.0137466	A3_T_AACAATATAAGGTCTGTGAC	Targeted	Cdh3 + Epithelial cells	Other cells
A3_T	2724	1738	2747	1736	0.00917768	0.0282673	A3_T_AACAATATAATCATAAGATA	Targeted	Macrophages	Immune cells
A3_T	1932	1301	2416	1302	0.00776398	0.0232919	A3_T_AACACACTACAGGACGCCAG	Targeted	Endothelial cells	Other cells
A3_T	5629	2868	3738	2641	0.00106591	0.0126133	A3_T_AACACACTACATTCAACGTA	Targeted	Top2a + cancer cells	Cancer cells
A3_T	3986	2118	3522	2117	0.0022579	0.0148018	A3_T_AACACACTACCTCCTTGCCG	Targeted	Macrophages	Immune cells
A3_T	8021	3288	3235	2010	0.00162075	0.00835307	A3_T_AACACACTACGCTCGTGATC	Targeted	Padi4 + cancer cells	Cancer cells
A3_T	3761	1969	3450	1969	0.00186121	0.0244616	A3_T_AACACACTACGTCCGAGCCG	Targeted	Padi4 + cancer cells	Cancer cells
A3_T	4128	2307	3620	2307	0.0327035	0.026405	A3_T_AACAGAGGACACGGACGCCT	Targeted	Macrophages	Immune cells
A3_T	7191	3105	3460	2194	0.00500626	0.017661	A3_T_AACAGAGGACTCCTCACTCA	Targeted	Macrophages	Immune cells
A3_T	2850	1717	2856	1715	0.00315789	0.02	A3_T_AACAGAGGACTTGAGGACAT	Targeted	Top2a + cancer cells	Cancer cells
A3_T	889	697	2104	827	0.00224972	0.0123735	A3_T_AACATAGGTAAAGCCTCAAG	Targeted	Macrophages	Immune cells
A3_T	2138	1502	2462	1499	0.00187091	0.0229186	A3_T_AACATAGGTACATTGGAGGA	Targeted	Erbb4 + Epithelial cells	Immune cells
A3_T	856	591	2113	765	0.0046729	0.0245327	A3_T_AACATAGGTACCGCGCGCGG	Targeted	Neutrophils	Immune cells
A3_T	1937	1327	2431	1327	0.00671141	0.0232318	A3_T_AACATAGGTATATAGAGTTC	Targeted	Padi4 + cancer cells	Cancer cells
A3_T	5089	2685	3667	2629	0.00117901	0.0288858	A3_T_AACATAGGTATCTCTCTAGC	Targeted	Top2a + cancer cells	Cancer cells
A3_T	2978	1830	2978	1830	0.00134318	0.0141034	A3_T_AACATGTAACATTAAGACTG	Targeted	Top2a + cancer cells	Cancer cells
A3_T	994	765	2237	859	0.00503018	0.0201207	A3_T_AACATGTAACCTTCCTCCTG	Targeted	Neutrophils	Immune cells
A3_T	2721	1712	2751	1709	0.00110254	0.0135979	A3_T_AACCGCACATACCATACGAG	Targeted	Macrophages	Immune cells
A3_T	4624	2468	3585	2456	0.00237889	0.0121107	A3_T_AACCGCACATACGCCAACAG	Targeted	Top2a + cancer cells	Cancer cells
A3_T	3002	1726	3002	1726	0.00199867	0.0156562	A3_T_AACCGCACATAGGCTCGCCT	Targeted	Padi4 + cancer cells	Cancer cells
A3_T	5758	2650	3643	2384	0.00573116	0.0145884	A3_T_AACCGCACATATAGCCGATG	Targeted	Padi4 + cancer cells	Cancer cells
A3_T	4975	2401	3618	2347	0.00221106	0.0112563	A3_T_AACCGCACATCATGCCACAC	Targeted	Top2a + cancer cells	Cancer cells
A3_T	1777	1227	2511	1226	0.00956669	0.0163196	A3_T_AACCGCACATCGGCCACCTG	Targeted	Padi4 + cancer cells	Cancer cells
A3_T	4128	2323	3587	2322	0.00145349	0.0142926	A3_T_AACCGCACATGAAGCGCCTG	Targeted	Top2a + cancer cells	Cancer cells
A3_T	2528	1547	2619	1547	0.00791139	0.0162184	A3_T_AACCGCACATGCCGTTAGTT	Targeted	Macrophages	Immune cells
A3_T	862	682	2123	830	0.00464037	0.0174014	A3_T_AACCGCACATGGACTTCATC	Targeted	Top2a + cancer cells	Cancer cells
A3_T	4919	2490	3576	2464	0.00772515	0.0239886	A3_T_AACCGCACATTTCGTTCGCG	Targeted	Padi4 + cancer cells	Cancer cells
A3_T	1732	1222	2453	1222	0.0051963	0.0265589	A3_T_AACCGTACGACCACTGGAAC	Targeted	Macrophages	Immune cells
A3_T	5184	2650	3674	2568	0.00192901	0.0144676	A3_T_AACCGTACGAGGCCACACGC	Targeted	Padi4 + cancer cells	Cancer cells
A3_T	2894	1691	2900	1690	0.00172771	0.015895	A3_T_AACCGTACGAGGCTCTAACT	Targeted	Macrophages	Immune cells
A3_T	3250	1969	3220	1968	0.00153846	0.0147692	A3_T_AACCGTACGAGTCTACTGAT	Targeted	Padi4 + cancer cells	Cancer cells
A3_T	2690	1704	2725	1702	0.000743494	0.0197026	A3_T_AACCTCTCTCAAGCAATTGG	Targeted	Top2a + cancer cells	Cancer cells
A3_T	4934	2521	3594	2482	0.00101338	0.0137819	A3_T_AACCTCTCTCAATACGTTGA	Targeted	Top2a + cancer cells	Cancer cells
A3_T	4025	2247	3563	2246	0.00496894	0.00695652	A3_T_AACCTCTCTCCAAGTGCTCC	Targeted	Padi4 + cancer cells	Cancer cells
A3_T	4209	2278	3580	2278	0.00190069	0.0173438	A3_T_AACCTCTCTCCCTACGCAAC	Targeted	Macrophages	Immune cells
A3_T	2652	1641	2711	1641	0.0237557	0.0331825	A3_T_AACCTCTCTCGTCCGTAATC	Targeted	Padi4 + cancer cells	Cancer cells
A3_T	2133	1433	2507	1433	0.00281294	0.01594	A3_T_AACCTCTCTCTTCTCTATGA	Targeted	Padi4 + cancer cells	Cancer cells
A3_T	1784	1151	2440	1151	0.007287	0.0123318	A3_T_AACGAGTATCACACTCTATC	Targeted	Endothelial cells	Other cells
A3_T	5613	2505	3693	2280	0.0108676	0.0162124	A3_T_AACGAGTATCCAGGCTCAGT	Targeted	Macrophages	Immune cells
A3_T	5746	2875	3685	2576	0.00330665	0.0234946	A3_T_AACGAGTATCCGGCCTGACG	Targeted	Padi4 + cancer cells	Cancer cells
A3_T	7516	3317	3411	2258	0.000665247	0.0158329	A3_T_AACGAGTATCGCTCCGATAG	Targeted	Padi4 + cancer cells	Cancer cells
A3_T	807	626	2081	810	0.00371747	0.0173482	A3_T_AACGAGTTGGACAGTCTGAG	Targeted	DCs	Immune cells
A3_T	3949	2177	3519	2177	0.00810332	0.0106356	A3_T_AACGAGTTGGCCTGCTGTAG	Targeted	Padi4 + cancer cells	Cancer cells
A3_T	3492	2020	3372	2020	0.00715922	0.0220504	A3_T_AACGAGTTGGCTGAGTGCTG	Targeted	Padi4 + cancer cells	Cancer cells
A3_T	1184	835	2368	892	0.00929054	0.0658784	A3_T_AACGAGTTGGTCACATAGAC	Targeted	Top2a + cancer cells	Cancer cells
A3_T	3396	2064	3332	2063	0.0176678	0.0385748	A3_T_AACGAGTTGGTCCGACAACC	Targeted	Top2a + cancer cells	Cancer cells
A3_T	4360	2333	3598	2328	0.0149083	0.0309633	A3_T_AACGATAGACACGCCAACAG	Targeted	Neutrophils	Immune cells
A3_T	2474	1557	2596	1556	0.00485044	0.0266774	A3_T_AACGATAGACCATGTCAGCT	Targeted	Macrophages	Immune cells
A3_T	6690	2956	3537	2294	0.00209268	0.00822123	A3_T_AACGATAGACCCAAGACACA	Targeted	Padi4 + cancer cells	Cancer cells
A3_T	3557	2219	3431	2219	0.00421704	0.0241777	A3_T_AACGATAGACCCTTAGGCTC	Targeted	Top2a + cancer cells	Cancer cells
A3_T	4081	2201	3525	2201	0.00171527	0.0100466	A3_T_AACGATAGACCGCACTGGCA	Targeted	Padi4 + cancer cells	Cancer cells
A3_T	1260	971	2493	1005	0.00714286	0.0293651	A3_T_AACGATAGACCTAATTATTC	Targeted	DCs	Immune cells
A3_T	4806	2272	3520	2252	0.000416146	0.00894715	A3_T_AACGATAGACGTCTATATCG	Targeted	Padi4 + cancer cells	Cancer cells
A3_T	1162	863	2384	914	0.0163511	0.060241	A3_T_AACGATAGACTATCGGACGA	Targeted	Neutrophils	Immune cells
A3_T	5571	2827	3705	2611	0.00628253	0.0319512	A3_T_AACGATAGACTGCTGCCTTC	Targeted	Top2a + cancer cells	Cancer cells
A3_T	5467	2784	3709	2622	0.00164624	0.00877995	A3_T_AACGATAGACTTGTACAATA	Targeted	Padi4 + cancer cells	Cancer cells
A3_T	1352	1035	2625	1049	0.0295858	0.0325444	A3_T_AACGCCGGTTATACAACAAT	Targeted	Top2a + cancer cells	Cancer cells
A3_T	4081	2241	3560	2240	0.00465572	0.019113	A3_T_AACGCCGGTTATTGTAATGT	Targeted	Macrophages	Immune cells
A3_T	4705	2414	3578	2394	0.000850159	0.0140276	A3_T_AACGCCGGTTCTCGAGTATA	Targeted	Macrophages	Immune cells
A3_T	6841	3171	3643	2447	0.00774741	0.0258734	A3_T_AACGCCGGTTTCAACGGCAC	Targeted	Macrophages	Immune cells
A3_T	1978	1293	2470	1292	0.0116279	0.0156724	A3_T_AACGTAGTCACTCCTGGATA	Targeted	Padi4 + cancer cells	Cancer cells
A3_T	7472	3238	3336	2194	0.00843148	0.0188704	A3_T_AACGTAGTCATAATCTTCAT	Targeted	Padi4 + cancer cells	Cancer cells
A3_T	4030	2373	3628	2370	0.0146402	0.0243176	A3_T_AACGTAGTCATATGCTCTTG	Targeted	Macrophages	Immune cells
A3_T	4022	2166	3533	2165	0.0014918	0.0124316	A3_T_AACGTAGTCATCCTGTGGCT	Targeted	Padi4 + cancer cells	Cancer cells
A3_T	2452	1439	2604	1438	0.019168	0.0607667	A3_T_AACGTCTAAGACCGTGAGAG	Targeted	Macrophages	Immune cells
A3_T	2959	1809	2959	1808	0.0077729	0.0287259	A3_T_AACGTCTAAGAGACCTGTTC	Targeted	Padi4 + cancer cells	Cancer cells
A3_T	5857	2887	3706	2567	0.00921974	0.0124637	A3_T_AACGTCTAAGAGGCTCGCCT	Targeted	Top2a + cancer cells	Cancer cells
A3_T	3691	2011	3469	2010	0.00243836	0.01165	A3_T_AACGTCTAAGCTGGAGAAGC	Targeted	Macrophages	Immune cells
A3_T	1228	906	2471	925	0.002443	0.0105863	A3_T_AACGTCTAAGTGTAACGATA	Targeted	Padi4 + cancer cells	Cancer cells
A3_T	3574	1933	3416	1932	0.000839396	0.00895355	A3_T_AACGTTCATTAACGGATTGT	Targeted	Macrophages	Immune cells
A3_T	3052	1776	3049	1775	0.00196592	0.0173657	A3_T_AACGTTCATTACAGGCCTGT	Targeted	Macrophages	Immune cells
A3_T	6111	2794	3647	2372	0.00278187	0.0137457	A3_T_AACGTTCATTACTGGTTATC	Targeted	Padi4 + cancer cells	Cancer cells
A3_T	811	615	2112	782	0.0246609	0.0209618	A3_T_AACGTTCATTGAAGGTGGTT	Targeted	Endothelial cells	Other cells
A3_T	2809	1728	2822	1727	0.00676397	0.0199359	A3_T_AACGTTCATTGCAGCTCGTG	Targeted	Prlr + Epithelial cells	Immune cells
A3_T	4781	2130	3545	2106	0.00104581	0.0179879	A3_T_AACGTTCATTGTCGCGTTCA	Targeted	Macrophages	Immune cells
A3_T	1311	987	2536	1014	0.00457666	0.0183066	A3_T_AACGTTCATTTAGATATATT	Targeted	T cells	Immune cells
A3_T	7718	3355	3298	2155	0.0147707	0.0275978	A3_T_AACTAGATCGAAGAGCTTGC	Targeted	Padi4 + cancer cells	Cancer cells
A3_T	858	586	2080	753	0.0011655	0.016317	A3_T_AACTAGATCGACTTAGGCAG	Targeted	Top2a + cancer cells	Cancer cells
A3_T	2937	1623	2934	1619	0.000680967	0.00715015	A3_T_AACTAGATCGAGGTTGGCAG	Targeted	Endothelial cells	Other cells
A3_T	2859	1685	2870	1685	0.0181882	0.0192375	A3_T_AACTAGATCGCAACTAGATT	Targeted	Padi4 + cancer cells	Cancer cells
A3_T	3247	1907	3222	1905	0.00585156	0.0178626	A3_T_AACTAGATCGGACCTGTGAT	Targeted	Macrophages	Immune cells
A3_T	1979	1235	2522	1233	0.00202122	0.0272865	A3_T_AACTAGATCGGAGAACCTAA	Targeted	Padi4 + cancer cells	Cancer cells
A3_T	7266	3189	3407	2223	0.00660611	0.028076	A3_T_AACTAGATCGGTAGAGATCC	Targeted	Padi4 + cancer cells	Cancer cells
A3_T	1835	1260	2421	1260	0.00980926	0.0119891	A3_T_AACTAGATCGTAGACGTCTA	Targeted	Macrophages	Immune cells
A3_T	1431	988	2650	995	0.000698812	0.011181	A3_T_AACTAGATCGTCCTAAGCGA	Targeted	Endothelial cells	Other cells
A3_T	1480	1055	2626	1065	0.00472973	0.0175676	A3_T_AACTAGATCGTCTGTATGTT	Targeted	Macrophages	Immune cells
A3_T	4823	2534	3590	2510	0.000829359	0.012233	A3_T_AACTAGATCGTGGAGGCAAT	Targeted	Top2a + cancer cells	Cancer cells
A3_T	1864	1012	2480	1011	0.00160944	0.0128755	A3_T_AACTATCGTAAACGCGGACA	Targeted	Neutrophils	Immune cells
A3_T	1116	706	2335	770	0.0062724	0.0188172	A3_T_AACTATCGTAACGTAATCGA	Targeted	Neutrophils	Immune cells
A3_T	1048	761	2275	839	0.00381679	0.0343511	A3_T_AACTATCGTAGCACTGAGGA	Targeted	Macrophages	Immune cells
A3_T	2042	1413	2461	1413	0.00783546	0.0171401	A3_T_AACTATCGTAGCTTATACAT	Targeted	Macrophages	Immune cells
A3_T	2393	1553	2563	1553	0.000835771	0.0221479	A3_T_AACTATCGTATCTTCGGTGG	Targeted	Macrophages	Immune cells
A3_T	3669	2087	3462	2087	0.0193513	0.0307986	A3_T_AACTATCGTATGCGTGCGCT	Targeted	Macrophages	Immune cells
A3_T	3016	1835	3016	1835	0.000994695	0.00928382	A3_T_AACTGGCGAGACGCAGCGAA	Targeted	Padi4 + cancer cells	Cancer cells
A3_T	1600	1149	2510	1150	0.00625	0.009375	A3_T_AACTGGCGAGGCGTCGCATT	Targeted	Top2a + cancer cells	Cancer cells
A3_T	2085	1351	2515	1349	0.000959233	0.0158273	A3_T_AACTGGCGAGGTGCACCAGC	Targeted	Padi4 + cancer cells	Cancer cells
A3_T	2223	1444	2507	1443	0.00539811	0.0139451	A3_T_AACTGGCGAGTCATTACGAG	Targeted	Macrophages	Immune cells
A3_T	1060	778	2295	852	0.0122642	0.0207547	A3_T_AACTTGGCCGAACGGTAATA	Targeted	Padi4 + cancer cells	Cancer cells
A3_T	2359	1420	2556	1417	0.0050869	0.0389996	A3_T_AACTTGGCCGACACTCTATC	Targeted	Neutrophils	Immune cells
A3_T	4963	2338	3562	2301	0.0022164	0.022164	A3_T_AACTTGGCCGACCGCGCAAG	Targeted	Padi4 + cancer cells	Cancer cells
A3_T	7449	3147	3312	2092	0.00362465	0.0134246	A3_T_AACTTGGCCGATTCTCTGGA	Targeted	Padi4 + cancer cells	Cancer cells
A3_T	1249	976	2497	1000	0.00240192	0.0208167	A3_T_AACTTGGCCGCATATCAAGC	Targeted	Top2a + cancer cells	Cancer cells
A3_T	2882	1763	2886	1762	0.00277585	0.0204719	A3_T_AACTTGGCCGCGAATGTTGC	Targeted	Padi4 + cancer cells	Cancer cells
A3_T	2990	1890	2988	1888	0.0274247	0.0468227	A3_T_AACTTGGCCGCGGTGTGAGT	Targeted	Top2a + cancer cells	Cancer cells
A3_T	2948	1717	2949	1715	0.00407056	0.0101764	A3_T_AACTTGGCCGGCGTGCTGTG	Targeted	MSCs	Other cells
A3_T	2803	1654	2820	1652	0.00606493	0.0246165	A3_T_AACTTGGCCGTAATGAGAGA	Targeted	Macrophages	Immune cells
A3_T	813	684	2078	848	0.0147601	0.0455105	A3_T_AACTTGGCCGTCAACGGCAC	Targeted	Top2a + cancer cells	Cancer cells
A3_T	1799	1251	2414	1250	0.00667037	0.0239022	A3_T_AACTTGGCCGTCAGCGGTGC	Targeted	T cells	Immune cells
A3_T	3157	1855	3149	1853	0.00158378	0.0152043	A3_T_AACTTGGCCGTCATCGAGGC	Targeted	Macrophages	Immune cells
A3_T	4443	2287	3526	2283	0.00180059	0.0168805	A3_T_AACTTGGCCGTGAATTCGGA	Targeted	Padi4 + cancer cells	Cancer cells
A3_T	2190	1393	2501	1390	0.00456621	0.0127854	A3_T_AACTTGGCCGTGGCCATGGT	Targeted	T cells	Immune cells
A3_T	1318	962	2552	987	0.0060698	0.0257967	A3_T_AAGACACGCGAAGCTTATTA	Targeted	Macrophages	Immune cells
A3_T	912	704	2126	847	0.00109649	0.0131579	A3_T_AAGACACGCGCTAGTTGTAG	Targeted	T cells	Immune cells
A3_T	4325	2366	3543	2365	0.0147977	0.0289017	A3_T_AAGACACGCGCTGAGTGCTG	Targeted	Top2a + cancer cells	Cancer cells
A3_T	2664	1654	2704	1654	0.0112613	0.0202703	A3_T_AAGACACGCGGAATCGACAT	Targeted	Neutrophils	Immune cells
A3_T	3812	2252	3531	2250	0.00550892	0.0264953	A3_T_AAGACACGCGGATGCTCTCA	Targeted	Endothelial cells	Other cells
A3_T	1580	1188	2560	1188	0.00632911	0.0303797	A3_T_AAGACACGCGTATCGGACGA	Targeted	Top2a + cancer cells	Cancer cells
A3_T	2741	1774	2758	1774	0.00218898	0.019336	A3_T_AAGAGACTTGAATGCGGCAT	Targeted	Macrophages	Immune cells
A3_T	6987	3061	3436	2212	0.0118792	0.0234722	A3_T_AAGAGACTTGCGTGCACGGA	Targeted	Padi4 + cancer cells	Cancer cells
A3_T	4727	2453	3585	2442	0.00105775	0.0116353	A3_T_AAGAGACTTGGAACCTGCCA	Targeted	Padi4 + cancer cells	Cancer cells
A3_T	1360	1049	2632	1060	0.00588235	0.0404412	A3_T_AAGAGACTTGTGTCATCGTA	Targeted	Top2a + cancer cells	Cancer cells
A3_T	1305	961	2529	982	0.00996169	0.0827586	A3_T_AAGAGGAATAAGTGACCTAT	Targeted	Top2a + cancer cells	Cancer cells
A3_T	4187	2355	3571	2354	0.00429902	0.026033	A3_T_AAGAGGAATACGAGCGGTCG	Targeted	Padi4 + cancer cells	Cancer cells
A3_T	1956	1332	2446	1332	0.00102249	0.0173824	A3_T_AAGAGGAATACTAGCCGCCA	Targeted	Macrophages	Immune cells
A3_T	3279	1877	3240	1875	0.00823422	0.0518451	A3_T_AAGAGGAATAGAATCGACAT	Targeted	Padi4 + cancer cells	Cancer cells
A3_T	3068	1843	3065	1842	0.00293351	0.0202086	A3_T_AAGAGGAATAGCCTGCGCAT	Targeted	Padi4 + cancer cells	Cancer cells
A3_T	1797	1158	2441	1156	0.0166945	0.0289371	A3_T_AAGAGGAATAGGAGGTTATT	Targeted	T cells	Immune cells
A3_T	4986	2561	3625	2523	0.00240674	0.0172483	A3_T_AAGCAACGCACCAACTTCAC	Targeted	Padi4 + cancer cells	Cancer cells
A3_T	2561	1531	2660	1530	0.00507614	0.0121046	A3_T_AAGCAACGCACCTACGTAGG	Targeted	Padi4 + cancer cells	Cancer cells
A3_T	2735	1689	2771	1689	0.0153565	0.0190128	A3_T_AAGCAACGCAGTGTGTCAGC	Targeted	Padi4 + cancer cells	Cancer cells
A3_T	5678	2733	3664	2488	0.00140895	0.0186685	A3_T_AAGCAGCTACACGGCTCACG	Targeted	Macrophages	Immune cells
A3_T	1463	886	2610	897	0.00273411	0.0457963	A3_T_AAGCAGCTACAGAAGCATCT	Targeted	Macrophages	Immune cells
A3_T	2712	1700	2746	1699	0.00258112	0.0224926	A3_T_AAGCAGCTACATCACGGTGG	Targeted	Padi4 + cancer cells	Cancer cells
A3_T	2724	1731	2751	1731	0.00403818	0.0128488	A3_T_AAGCAGCTACCTACTAAGGT	Targeted	Padi4 + cancer cells	Cancer cells
A3_T	1396	853	2590	867	0.00286533	0.015043	A3_T_AAGCAGCTACTAACACGATT	Targeted	Neutrophils	Immune cells
A3_T	4711	2204	3578	2190	0.00191042	0.0214392	A3_T_AAGCAGCTACTGTACGGTAG	Targeted	Macrophages	Immune cells
A3_T	4252	2186	3504	2186	0.00117592	0.0129351	A3_T_AAGCCTTATAATGAAGGTGT	Targeted	Padi4 + cancer cells	Cancer cells
A3_T	7052	3244	3515	2376	0.00496313	0.0147476	A3_T_AAGCCTTATACGTGAGTGCG	Targeted	Top2a + cancer cells	Cancer cells
A3_T	3491	2250	3420	2248	0.00630192	0.0297909	A3_T_AAGCCTTATAGAGCCAGCGT	Targeted	Top2a + cancer cells	Cancer cells
A3_T	2409	1484	2587	1484	0.00083022	0.0215857	A3_T_AAGCCTTATAGGTGGATTAG	Targeted	Padi4 + cancer cells	Cancer cells
A3_T	5105	2637	3663	2578	0.00195886	0.0209598	A3_T_AAGCCTTATATGTAGCTTCA	Targeted	Padi4 + cancer cells	Cancer cells
A3_T	6259	2983	3674	2497	0.00031954	0.0105448	A3_T_AAGCGACCAGAAGAGAGCGG	Targeted	Padi4 + cancer cells	Cancer cells
A3_T	1642	1179	2563	1178	0.00243605	0.0115713	A3_T_AAGCGACCAGATAGATTGCT	Targeted	Padi4 + cancer cells	Cancer cells
A3_T	4509	2396	3552	2391	0.00266134	0.0164116	A3_T_AAGCGACCAGCTTAGGCCAA	Targeted	Top2a + cancer cells	Cancer cells
A3_T	5085	2474	3635	2425	0.00176991	0.00983284	A3_T_AAGCGACCAGGCTGCGTAAT	Targeted	Padi4 + cancer cells	Cancer cells
A3_T	5679	2667	3647	2415	0.00123261	0.0109174	A3_T_AAGCGACCAGTACCGTAGCC	Targeted	Padi4 + cancer cells	Cancer cells
A3_T	4919	2502	3595	2471	0.00121976	0.00955479	A3_T_AAGCGTAGTCAATGGCGTGA	Targeted	Padi4 + cancer cells	Cancer cells
A3_T	4106	2311	3598	2308	0.00414028	0.0338529	A3_T_AAGCGTAGTCAGGAATCTGC	Targeted	Macrophages	Immune cells
A3_T	2168	1490	2472	1488	0.00322878	0.0193727	A3_T_AAGCGTAGTCCCAATAGATC	Targeted	Top2a + cancer cells	Cancer cells
A3_T	2844	1750	2852	1750	0.00527426	0.0481716	A3_T_AAGCGTAGTCGACCATGAAG	Targeted	Padi4 + cancer cells	Cancer cells
A3_T	2041	1338	2475	1336	0.00293974	0.0186183	A3_T_AAGCTAGTGTCACACTGCAT	Targeted	Macrophages	Immune cells
A3_T	3257	1888	3231	1887	0	0.0104391	A3_T_AAGCTAGTGTCCTTAGGCTC	Targeted	Macrophages	Immune cells
A3_T	4508	2485	3635	2478	0.00310559	0.0175244	A3_T_AAGCTAGTGTGCACATGGCA	Targeted	Macrophages	Immune cells
A3_T	1593	1132	2520	1135	0.0156937	0.0244821	A3_T_AAGCTAGTGTGGTGTTAATC	Targeted	T cells	Immune cells
A3_T	3735	2053	3464	2047	0.00401606	0.0144578	A3_T_AAGCTAGTGTTCCAGCTTCT	Targeted	Padi4 + cancer cells	Cancer cells
A3_T	3905	2174	3514	2174	0.00384123	0.012548	A3_T_AAGCTAGTGTTGAACAGGCT	Targeted	Padi4 + cancer cells	Cancer cells
A3_T	1121	845	2359	885	0.00624442	0.0312221	A3_T_AAGCTCTATGAGGCGGAAGC	Targeted	Top2a + cancer cells	Cancer cells
A3_T	7405	3052	3339	2050	0.00202566	0.00837272	A3_T_AAGCTCTATGATAGAGACTA	Targeted	Padi4 + cancer cells	Cancer cells
A3_T	3070	1851	3068	1850	0.00325733	0.0162866	A3_T_AAGCTCTATGATATCGTCCA	Targeted	Top2a + cancer cells	Cancer cells
A3_T	1037	820	2253	896	0.00289296	0.024108	A3_T_AAGCTCTATGCGACGGTAAC	Targeted	Macrophages	Immune cells
A3_T	1196	880	2421	906	0	0.0192308	A3_T_AAGCTCTATGCGGCACCTTC	Targeted	Padi4 + cancer cells	Cancer cells
A3_T	1106	869	2323	916	0.0045208	0.0162749	A3_T_AAGCTCTATGCTGGCCACTG	Targeted	Macrophages	Immune cells
A3_T	2857	1794	2865	1794	0.00280014	0.0150508	A3_T_AAGCTCTATGGAAGCGCCTG	Targeted	Padi4 + cancer cells	Cancer cells
A3_T	2028	1336	2439	1335	0.0498028	0.086785	A3_T_AAGCTCTATGTCTGGTCTCG	Targeted	Top2a + cancer cells	Cancer cells
A3_T	4140	2292	3578	2290	0.00555556	0.0176329	A3_T_AAGCTCTATGTGACGCAACT	Targeted	Padi4 + cancer cells	Cancer cells
A3_T	2125	1148	2548	1146	0.00988235	0.0287059	A3_T_AAGCTCTATGTTGATTGGAT	Targeted	Top2a + cancer cells	Cancer cells
A3_T	3338	1985	3287	1984	0.00389455	0.027861	A3_T_AAGGAGAGCTAACCAGATAT	Targeted	Padi4 + cancer cells	Cancer cells
A3_T	6247	3008	3669	2508	0.00112054	0.016648	A3_T_AAGGAGAGCTAATATGAGAG	Targeted	Padi4 + cancer cells	Cancer cells
A3_T	1461	877	2571	891	0.00752909	0.0212183	A3_T_AAGGAGAGCTCAACGGCGCT	Targeted	Neutrophils	Immune cells
A3_T	2654	1704	2705	1702	0.00226074	0.0169555	A3_T_AAGGAGAGCTCAGGAACTTA	Targeted	Padi4 + cancer cells	Cancer cells
A3_T	1277	953	2515	985	0.00313234	0.0195771	A3_T_AAGGAGAGCTCCAAGACACA	Targeted	Macrophages	Immune cells
A3_T	910	725	2132	860	0.0164835	0.0186813	A3_T_AAGGAGAGCTCCGCACTGTC	Targeted	Macrophages	Immune cells
A3_T	1239	914	2453	956	0.00564972	0.0266344	A3_T_AAGGAGAGCTCCTGCAGCCA	Targeted	Macrophages	Immune cells
A3_T	4568	2241	3566	2237	0.00262697	0.0111646	A3_T_AAGGAGAGCTCTCATTCCGG	Targeted	Macrophages	Immune cells
A3_T	8144	3244	3214	1952	0.00908644	0.0223477	A3_T_AAGGAGAGCTGACAACCACC	Targeted	Padi4 + cancer cells	Cancer cells
A3_T	3971	2047	3485	2046	0.00151095	0.0133468	A3_T_AAGGAGAGCTGGTCTGTTCT	Targeted	Padi4 + cancer cells	Cancer cells
A3_T	2298	1367	2551	1367	0.0130548	0.0295909	A3_T_AAGGAGAGCTTTGATTGGAT	Targeted	Macrophages	Immune cells
A3_T	3257	1910	3223	1906	0.00122812	0.00921093	A3_T_AAGGCTTGAGACCACAATAA	Targeted	Padi4 + cancer cells	Cancer cells
A3_T	2573	1677	2639	1677	0.000777303	0.0174893	A3_T_AAGGCTTGAGCGCCAACCTT	Targeted	Top2a + cancer cells	Cancer cells
A3_T	1007	795	2218	880	0	0.0307845	A3_T_AAGGCTTGAGCTCGGAGATA	Targeted	Macrophages	Immune cells
A3_T	907	754	2137	853	0.00882029	0.0242558	A3_T_AAGGCTTGAGCTCTGTCGCA	Targeted	Top2a + cancer cells	Cancer cells
A3_T	1113	826	2329	886	0.00269542	0.0188679	A3_T_AAGGCTTGAGGCGAGCAGTT	Targeted	T cells	Immune cells
A3_T	4407	2454	3601	2449	0.0397096	0.0530973	A3_T_AAGGCTTGAGGGATTAGTCT	Targeted	Top2a + cancer cells	Cancer cells
A3_T	9978	3864	2967	1850	0.00250551	0.0112247	A3_T_AAGGCTTGAGTAAGGACTGC	Targeted	Padi4 + cancer cells	Cancer cells
A3_T	2913	1892	2914	1891	0.00755235	0.0525232	A3_T_AAGGCTTGAGTATTAATCTA	Targeted	Top2a + cancer cells	Cancer cells
A3_T	2229	1346	2564	1346	0.00224316	0.0125617	A3_T_AAGGCTTGAGTCCTTACATA	Targeted	Padi4 + cancer cells	Cancer cells
A3_T	2378	1429	2573	1429	0.00252313	0.0147183	A3_T_AAGGTCCAGACACGCGCACC	Targeted	Macrophages	Immune cells
A3_T	10174	3980	2954	1883	0.00707686	0.0186751	A3_T_AAGGTCCAGACGAACTGGAC	Targeted	Padi4 + cancer cells	Cancer cells
A3_T	6977	3067	3476	2261	0.00114662	0.0103196	A3_T_AAGGTCCAGATGTCCAACCT	Targeted	Padi4 + cancer cells	Cancer cells
A3_T	1253	1029	2493	1062	0.00478851	0.0319234	A3_T_AAGGTCCAGATTACCGGTGG	Targeted	Erbb4 + Epithelial cells	Immune cells
A3_T	7174	3128	3429	2240	0.00264845	0.0133817	A3_T_AAGGTTCCAGAAGTCGGTGG	Targeted	Top2a + cancer cells	Cancer cells
A3_T	4000	2226	3544	2224	0.004	0.01375	A3_T_AAGGTTCCAGCAACTGTGGC	Targeted	Padi4 + cancer cells	Cancer cells
A3_T	3377	1984	3313	1983	0	0.0183595	A3_T_AAGGTTCCAGCTATTGTTAG	Targeted	Top2a + cancer cells	Cancer cells
A3_T	1675	1101	2454	1099	0.0041791	0.0238806	A3_T_AAGTAACTAACCGTGCCGCA	Targeted	DCs	Immune cells
A3_T	2273	1485	2538	1485	0.00395952	0.0153982	A3_T_AAGTAACTAAGACACAACAC	Targeted	Padi4 + cancer cells	Cancer cells
A3_T	1169	898	2376	952	0.00342173	0.0265184	A3_T_AAGTAACTAAGACACCATCC	Targeted	T cells	Immune cells
A3_T	3434	1905	3329	1904	0.00174723	0.0104834	A3_T_AAGTAACTAAGCTCCTAGCT	Targeted	Top2a + cancer cells	Cancer cells
A3_T	4245	2377	3581	2377	0.000942285	0.0200236	A3_T_AAGTAACTAAGTCATGTACG	Targeted	Endothelial cells	Other cells
A3_T	1917	1267	2457	1265	0.00260824	0.0125196	A3_T_AAGTAACTAATACTTCCACG	Targeted	Padi4 + cancer cells	Cancer cells
A3_T	5453	2686	3682	2500	0.00476802	0.0143041	A3_T_AAGTAACTAATGCTGCCTTC	Targeted	Padi4 + cancer cells	Cancer cells
A3_T	2575	1453	2682	1453	0.00427184	0.0174757	A3_T_AAGTCGCACTCGAACCGCAA	Targeted	Top2a + cancer cells	Cancer cells
A3_T	2199	1438	2551	1438	0.00227376	0.0113688	A3_T_AAGTCGCACTCGTGCATGTT	Targeted	Padi4 + cancer cells	Cancer cells
A3_T	1758	1205	2466	1205	0.00170648	0.0102389	A3_T_AAGTCGCACTTCCACTGTCA	Targeted	Macrophages	Immune cells
A3_T	1126	888	2353	938	0.0071048	0.0319716	A3_T_AAGTGTACCAAAGTGTGACT	Targeted	Macrophages	Immune cells
A3_T	1411	1060	2664	1066	0.0134656	0.0581148	A3_T_AAGTGTACCAGTTGGTAGTG	Targeted	Top2a + cancer cells	Cancer cells
A3_T	1426	1056	2709	1066	0.00490884	0.0259467	A3_T_AAGTGTACCATTGTAGCCGA	Targeted	Monocytes	Immune cells
A3_T	4673	2435	3533	2426	0.000855981	0.0109138	A3_T_AAGTTCGACGCCGGATGAGC	Targeted	Padi4 + cancer cells	Cancer cells
A3_T	4282	2307	3590	2298	0.0121439	0.00794021	A3_T_AAGTTCGACGGGTGAGGTCA	Targeted	Endothelial cells	Other cells
A3_T	4656	2374	3519	2365	0.00386598	0.00794674	A3_T_AAGTTCGACGTCCTCACTCA	Targeted	Padi4 + cancer cells	Cancer cells
A3_T	1663	1146	2575	1145	0.0108238	0.0228503	A3_T_AAGTTCGACGTTAGTCTTGC	Targeted	Padi4 + cancer cells	Cancer cells
A3_T	3451	2056	3365	2055	0.0104318	0.0199942	A3_T_AAGTTGCAGCCATATAATGG	Targeted	Padi4 + cancer cells	Cancer cells
A3_T	3065	1787	3064	1787	0.00750408	0.0251223	A3_T_AAGTTGCAGCGTACGGATAA	Targeted	Padi4 + cancer cells	Cancer cells
A3_T	5120	2577	3625	2514	0.00351563	0.0148437	A3_T_AAGTTGCAGCTGATGCCAAC	Targeted	Padi4 + cancer cells	Cancer cells
A3_T	2389	1532	2550	1530	0.00669736	0.0133947	A3_T_AAGTTGTTCAAATCCGCGTG	Targeted	Neutrophils	Immune cells
A3_T	4471	2333	3499	2329	0.00313129	0.0161038	A3_T_AAGTTGTTCAAGAACCATTA	Targeted	Padi4 + cancer cells	Cancer cells
A3_T	4693	2745	3630	2728	0.00660558	0.0138504	A3_T_AAGTTGTTCACATTGGAGGA	Targeted	Top2a + cancer cells	Cancer cells
A3_T	4956	2474	3576	2423	0.000807103	0.0209847	A3_T_AAGTTGTTCACTTGGACCTA	Targeted	MSCs	Other cells
A3_T	2333	1734	2453	1732	0.0025718	0.0244321	A3_T_AAGTTGTTCAGTCTATCACC	Targeted	Top2a + cancer cells	Cancer cells
A3_T	950	750	2149	878	0.00842105	0.0473684	A3_T_AAGTTGTTCATAAGTGGCGC	Targeted	T cells	Immune cells
A3_T	2356	1638	2521	1635	0.00933786	0.0314092	A3_T_AAGTTGTTCATAGATCGCGA	Targeted	Macrophages	Immune cells
A3_T	2304	1427	2529	1427	0.00217014	0.0208333	A3_T_AAGTTGTTCATGCTAGTTGG	Targeted	Macrophages	Immune cells
A3_T	4321	2232	3581	2226	0.00601713	0.0185142	A3_T_AATACACCAAAAGCACCGAT	Targeted	Endothelial cells	Other cells
A3_T	832	684	2067	852	0.00120192	0.0204327	A3_T_AATACACCAAAAGGCTTCTC	Targeted	Top2a + cancer cells	Cancer cells
A3_T	7238	3469	3608	2548	0.0222437	0.0469743	A3_T_AATACACCAAACACAGACTG	Targeted	Top2a + cancer cells	Cancer cells
A3_T	3930	2170	3511	2169	0.00305344	0.0170483	A3_T_AATACACCAAATTCCACGGT	Targeted	Padi4 + cancer cells	Cancer cells
A3_T	2226	1451	2544	1450	0.000449236	0.0116801	A3_T_AATACACCAAGACCAGCACT	Targeted	Padi4 + cancer cells	Cancer cells
A3_T	5416	2698	3682	2547	0.00498523	0.0195716	A3_T_AATACTCCGCATGCAGATCC	Targeted	Padi4 + cancer cells	Cancer cells
A3_T	3196	1840	3174	1840	0.00657071	0.00969962	A3_T_AATACTCCGCCAATAACACT	Targeted	Padi4 + cancer cells	Cancer cells
A3_T	1274	980	2542	1013	0.00627943	0.0243328	A3_T_AATACTCCGCCTGTTCCTAA	Targeted	Macrophages	Immune cells
A3_T	6301	2930	3596	2401	0.00349151	0.0109506	A3_T_AATACTCCGCTGGCTATACC	Targeted	Padi4 + cancer cells	Cancer cells
A3_T	1927	1277	2446	1277	0.00207577	0.0155682	A3_T_AATATCACATATGCTAACAT	Targeted	Padi4 + cancer cells	Cancer cells
A3_T	2497	1619	2609	1618	0.00881057	0.0244293	A3_T_AATATCACATCCTGGTCGGA	Targeted	Padi4 + cancer cells	Cancer cells
A3_T	1162	783	2350	845	0.00172117	0.0223752	A3_T_AATATCACATCGAGCGGTCG	Targeted	Neutrophils	Immune cells
A3_T	4054	2159	3548	2158	0.00222003	0.00690676	A3_T_AATATCACATCGGTGCCGTG	Targeted	Padi4 + cancer cells	Cancer cells
A3_T	1272	844	2437	880	0.0086478	0.0267296	A3_T_AATATCACATCTGAGTGCTG	Targeted	Neutrophils	Immune cells
A3_T	2991	1628	2988	1625	0.000334336	0.0173855	A3_T_AATATCACATGCCTGTATGC	Targeted	Pericytes	Immune cells
A3_T	1368	948	2575	980	0.0336257	0.0826023	A3_T_AATATCACATTAAGGAGTTA	Targeted	MSCs	Other cells
A3_T	2659	1620	2711	1620	0.00150432	0.0161715	A3_T_AATATCACATTATCATCCTT	Targeted	Padi4 + cancer cells	Cancer cells
A3_T	4119	2172	3536	2172	0.00267055	0.00873999	A3_T_AATATCACATTGTGGCTATG	Targeted	Padi4 + cancer cells	Cancer cells
A3_T	7961	3400	3303	2142	0.00803919	0.020726	A3_T_AATCACTCCAACCTACGGCT	Targeted	Padi4 + cancer cells	Cancer cells
A3_T	1894	1352	2372	1349	0.00211193	0.0137276	A3_T_AATCACTCCAACGTACATAA	Targeted	DCs	Immune cells
A3_T	1713	1220	2485	1220	0.000583771	0.020432	A3_T_AATCACTCCAAGGAGATACT	Targeted	Padi4 + cancer cells	Cancer cells
A3_T	1537	1137	2605	1138	0.00650618	0.0169161	A3_T_AATCACTCCACCGTACTTCC	Targeted	Top2a + cancer cells	Cancer cells
A3_T	980	776	2186	880	0.00306122	0.0193878	A3_T_AATCACTCCAGGCTCGTAGA	Targeted	Macrophages	Immune cells
A3_T	2164	1333	2525	1331	0.00415896	0.0203327	A3_T_AATCACTCCATTCGAGGAGC	Targeted	Macrophages	Immune cells
A3_T	3010	1809	3009	1809	0.00265781	0.0179402	A3_T_AATCCTGCAGAGCTCAGGAG	Targeted	Macrophages	Immune cells
A3_T	2247	1442	2538	1442	0.00222519	0.0155763	A3_T_AATCCTGCAGATGCAGATCC	Targeted	Padi4 + cancer cells	Cancer cells
A3_T	7544	3467	3374	2349	0.00980912	0.0213415	A3_T_AATCCTGCAGGACCTGTGAT	Targeted	Padi4 + cancer cells	Cancer cells
A3_T	1476	1076	2663	1080	0.00745257	0.0142276	A3_T_AATCCTGCAGGGACGTCCAG	Targeted	Padi4 + cancer cells	Cancer cells
A3_T	3480	1998	3367	1998	0.00114943	0.0178161	A3_T_AATCGACCGCAACGGCTCTT	Targeted	Padi4 + cancer cells	Cancer cells
A3_T	4299	2219	3503	2219	0.00209351	0.0118632	A3_T_AATCGACCGCAAGAGCTTGC	Targeted	Padi4 + cancer cells	Cancer cells
A3_T	4863	2386	3576	2361	0.00329015	0.0185071	A3_T_AATCGACCGCAATTCGAGGT	Targeted	Top2a + cancer cells	Cancer cells
A3_T	1234	911	2465	952	0	0.0121556	A3_T_AATCGACCGCAGTACGTCGC	Targeted	Macrophages	Immune cells
A3_T	6023	2621	3731	2223	0.00215839	0.00830151	A3_T_AATCGACCGCCAGTCGATCC	Targeted	MSCs	Other cells
A3_T	866	724	2085	866	0.0138568	0.0300231	A3_T_AATCGACCGCGGTCCTACTG	Targeted	Top2a + cancer cells	Cancer cells
A3_T	2016	1248	2473	1245	0.000992063	0.0114087	A3_T_AATCGACCGCTCAGTGTTAA	Targeted	Erbb4 + Epithelial cells	Immune cells
A3_T	1600	1142	2551	1146	0.001875	0.01375	A3_T_AATCGACCGCTTGCCACTCC	Targeted	Macrophages	Immune cells
A3_T	2596	1655	2668	1652	0.00616333	0.0146379	A3_T_AATCGCTATTACAGACGGCG	Targeted	Padi4 + cancer cells	Cancer cells
A3_T	5233	2525	3621	2430	0.000955475	0.0114657	A3_T_AATCGCTATTCAGGATCCAT	Targeted	Padi4 + cancer cells	Cancer cells
A3_T	1490	963	2538	974	0.00402685	0.0214765	A3_T_AATCGCTATTTCCTGTGGCT	Targeted	Neutrophils	Immune cells
A3_T	1993	1217	2502	1217	0.00501756	0.0195685	A3_T_AATCGCTATTTTACTTAGAG	Targeted	DCs	Immune cells
A3_T	2097	1379	2527	1379	0.00190749	0.0233667	A3_T_AATCTAAGGTCGAATATTAT	Targeted	Padi4 + cancer cells	Cancer cells
A3_T	1162	761	2359	817	0.00344234	0.0146299	A3_T_AATCTAAGGTCTATTCAGCA	Targeted	Neutrophils	Immune cells
A3_T	1487	997	2610	1006	0.0127774	0.0464022	A3_T_AATCTAAGGTTGCTATCCGT	Targeted	Padi4 + cancer cells	Cancer cells
A3_T	3177	1894	3161	1892	0.00346239	0.0113314	A3_T_AATCTAAGGTTTCGTTCGCG	Targeted	Padi4 + cancer cells	Cancer cells
A3_T	925	749	2120	873	0.00756757	0.0172973	A3_T_AATCTACCATATTCGCCACT	Targeted	T cells	Immune cells
A3_T	2308	1554	2505	1551	0.00216638	0.0155979	A3_T_AATCTACCATCGTGGACCAT	Targeted	Macrophages	Immune cells
A3_T	8034	3410	3297	2180	0.00186706	0.0205377	A3_T_AATCTACCATCTATCATCCG	Targeted	Top2a + cancer cells	Cancer cells
A3_T	1248	957	2472	992	0.00641026	0.0224359	A3_T_AATCTACCATTATGTGGTAA	Targeted	Monocytes	Immune cells
A3_T	4069	2347	3583	2346	0.00368641	0.0196609	A3_T_AATGAGAATGGGCCACACGC	Targeted	Padi4 + cancer cells	Cancer cells
A3_T	2966	1825	2966	1825	0.00337154	0.0229265	A3_T_AATGAGAATGGTCTCCGGTT	Targeted	Top2a + cancer cells	Cancer cells
A3_T	1032	785	2259	872	0.00484496	0.0145349	A3_T_AATGAGAATGGTGGATAACC	Targeted	Macrophages	Immune cells
A3_T	3196	1899	3182	1899	0.00281602	0.0150188	A3_T_AATGAGAATGTGTTCGTCGT	Targeted	Macrophages	Immune cells
A3_T	1712	1184	2541	1184	0.00934579	0.0338785	A3_T_AATGAGAATGTTGCTCGGAA	Targeted	Top2a + cancer cells	Cancer cells
A3_T	4746	2516	3538	2497	0.0223346	0.0198062	A3_T_AATGCACTATAAGCACCGAT	Targeted	Padi4 + cancer cells	Cancer cells
A3_T	1021	715	2234	814	0.0156709	0.0225269	A3_T_AATGCACTATAAGTCCACGA	Targeted	Neutrophils	Immune cells
A3_T	1861	1091	2472	1090	0.0128963	0.0214938	A3_T_AATGCACTATAGCTCAGGAG	Targeted	Monocytes	Immune cells
A3_T	4524	2356	3536	2354	0.0139257	0.0207781	A3_T_AATGCACTATATCTGCAGAG	Targeted	Padi4 + cancer cells	Cancer cells
A3_T	6265	2871	3604	2380	0.00223464	0.0178771	A3_T_AATGCACTATCCGGTCGTAC	Targeted	Top2a + cancer cells	Cancer cells
A3_T	852	672	2103	830	0.0129108	0.0410798	A3_T_AATGCACTATGAACGGTTGA	Targeted	Neutrophils	Immune cells
A3_T	4518	2280	3561	2266	0.00221337	0.0172643	A3_T_AATGCACTATGATCGAACAT	Targeted	Macrophages	Immune cells
A3_T	2381	1589	2568	1589	0.00167997	0.0218396	A3_T_AATGCACTATGCTTGGAATA	Targeted	Padi4 + cancer cells	Cancer cells
A3_T	4444	2328	3536	2326	0.000675068	0.0110261	A3_T_AATGCACTATTCACACAAGG	Targeted	Padi4 + cancer cells	Cancer cells
A3_T	6235	3018	3680	2532	0.00384924	0.0137931	A3_T_AATGCACTATTCACTAAGCA	Targeted	Top2a + cancer cells	Cancer cells
A3_T	3360	2037	3302	2035	0.00297619	0.0244048	A3_T_AATGCACTATTCTTGCCAAT	Targeted	Padi4 + cancer cells	Cancer cells
A3_T	2869	1686	2869	1683	0.00871384	0.0596026	A3_T_AATGGAACACAGAGGCCTAC	Targeted	Macrophages	Immune cells
A3_T	1736	1151	2465	1150	0.00288018	0.0184332	A3_T_AATGGAACACATGACTCCGT	Targeted	Erbb4 + Epithelial cells	Immune cells
A3_T	6771	2948	3503	2250	0.00531679	0.0124058	A3_T_AATGGAACACCATACACTGA	Targeted	Padi4 + cancer cells	Cancer cells
A3_T	2348	1542	2561	1542	0.00170358	0.0127768	A3_T_AATGGAACACCCTCGCAACT	Targeted	Top2a + cancer cells	Cancer cells
A3_T	1725	1187	2452	1185	0.00869565	0.0255072	A3_T_AATGGAACACCGTAACAGTG	Targeted	Top2a + cancer cells	Cancer cells
A3_T	6050	2675	3705	2291	0.00380165	0.0112397	A3_T_AATGGAACACGCGCACGTCC	Targeted	Endothelial cells	Other cells
A3_T	2439	1591	2592	1589	0.00410004	0.0192702	A3_T_AATGGAACACGTAAGGCGGT	Targeted	Padi4 + cancer cells	Cancer cells
A3_T	6162	2977	3664	2500	0.00584226	0.0133074	A3_T_AATGGAACACTAGAGCTAGT	Targeted	Padi4 + cancer cells	Cancer cells
A3_T	2399	1471	2564	1466	0.0175073	0.0383493	A3_T_AATGGAACACTAGTTATAAG	Targeted	Erbb4 + Epithelial cells	Immune cells
A3_T	3467	1951	3354	1950	0.0103836	0.0233631	A3_T_AATGGCCGAAACACCGGTGT	Targeted	Padi4 + cancer cells	Cancer cells
A3_T	2680	1636	2728	1636	0.0011194	0.0145522	A3_T_AATGGCCGAAGAAGAACATT	Targeted	Padi4 + cancer cells	Cancer cells
A3_T	5893	2794	3667	2461	0.0023757	0.0227388	A3_T_AATGGCCGAATGAACCTATC	Targeted	Padi4 + cancer cells	Cancer cells
A3_T	2220	1478	2522	1477	0.0018018	0.0184685	A3_T_AATGGCCGAATTGAGTAGAA	Targeted	Top2a + cancer cells	Cancer cells
A3_T	2196	1445	2550	1445	0.00500911	0.0136612	A3_T_AATGTGCGTAACGTCCAGTC	Targeted	Padi4 + cancer cells	Cancer cells
A3_T	1624	981	2531	982	0.00862069	0.0258621	A3_T_AATGTGCGTAAGAGGCCTAC	Targeted	Padi4 + cancer cells	Cancer cells
A3_T	2923	1725	2925	1724	0.00205269	0.011974	A3_T_AATGTGCGTAAGTGCAAGGT	Targeted	Macrophages	Immune cells
A3_T	1119	914	2346	966	0.0151921	0.0670241	A3_T_AATGTGCGTAATGTACACCG	Targeted	Top2a + cancer cells	Cancer cells
A3_T	2560	1519	2651	1518	0.00195312	0.0179687	A3_T_AATGTGCGTACCGGTCGTAC	Targeted	Macrophages	Immune cells
A3_T	4812	2550	3594	2527	0.00207814	0.0130923	A3_T_AATGTGCGTACGAATGTACT	Targeted	Padi4 + cancer cells	Cancer cells
A3_T	2620	1413	2714	1412	0.00343511	0.0114504	A3_T_AATGTGCGTACTTAGTAGTC	Targeted	DCs	Immune cells
A3_T	4820	2432	3573	2414	0.00145228	0.0180498	A3_T_AATGTGCGTAGCTATAGTAT	Targeted	Padi4 + cancer cells	Cancer cells
A3_T	1939	1237	2458	1237	0.00464157	0.0221764	A3_T_AATGTGCGTAGGAATCCGGT	Targeted	Monocytes	Immune cells
A3_T	1318	874	2533	901	0.0106222	0.0349014	A3_T_AATGTGCGTAGTTGATGCCT	Targeted	Neutrophils	Immune cells
A3_T	2528	1428	2656	1428	0.00118671	0.0154272	A3_T_AATGTGCGTATGGTGTCGCT	Targeted	Macrophages	Immune cells
A3_T	3080	1672	3071	1670	0.00162338	0.0113636	A3_T_AATTAACAAGATGACGGAGA	Targeted	Endothelial cells	Other cells
A3_T	1903	1294	2420	1293	0.00578035	0.0157646	A3_T_AATTAACAAGATTCCACGGT	Targeted	Macrophages	Immune cells
A3_T	1731	1195	2414	1195	0.0023108	0.00866551	A3_T_AATTAACAAGCCGGAATCGT	Targeted	Endothelial cells	Other cells
A3_T	3789	2163	3517	2161	0.0124043	0.0187385	A3_T_AATTAACAAGCCTTAGGCTC	Targeted	Macrophages	Immune cells
A3_T	1412	1045	2680	1048	0.00495751	0.0205382	A3_T_AATTAACAAGCGCGTTGACG	Targeted	Top2a + cancer cells	Cancer cells
A3_T	1559	1153	2543	1155	0.00384862	0.0243746	A3_T_AATTAATTCAATGAGACAGC	Targeted	Macrophages	Immune cells
A3_T	1790	1233	2519	1233	0.00223464	0.0173184	A3_T_AATTAATTCACGAGCAGATT	Targeted	Padi4 + cancer cells	Cancer cells
A3_T	1605	1085	2538	1089	0.00436137	0.0255452	A3_T_AATTAATTCACGCTGAATGA	Targeted	Macrophages	Immune cells
A3_T	1213	916	2448	955	0.012366	0.0511129	A3_T_AATTAATTCATCAGCCGGTT	Targeted	Top2a + cancer cells	Cancer cells
A3_T	1693	1214	2494	1214	0.001772	0.0224454	A3_T_AATTAATTCATGACGCAACT	Targeted	Macrophages	Immune cells
A3_T	2091	1214	2528	1211	0	0.0047824	A3_T_AATTACCTTACAGGCTCAGT	Targeted	Endothelial cells	Other cells
A3_T	1033	803	2229	895	0.00677638	0.0271055	A3_T_AATTACCTTACTACGATCAG	Targeted	T cells	Immune cells
A3_T	2560	1599	2653	1599	0.00234375	0.0199219	A3_T_AATTACCTTACTCGAGTATA	Targeted	Macrophages	Immune cells
A3_T	4417	2300	3553	2296	0.000905592	0.00860312	A3_T_AATTACCTTACTTAGTTCGA	Targeted	Padi4 + cancer cells	Cancer cells
A3_T	980	774	2181	870	0.00714286	0.0244898	A3_T_AATTACCTTAGAGCTAAGGC	Targeted	Top2a + cancer cells	Cancer cells
A3_T	5005	2512	3600	2474	0.000799201	0.0115884	A3_T_AATTACCTTATACACCGATA	Targeted	Padi4 + cancer cells	Cancer cells
A3_T	1422	940	2635	960	0.00281294	0.0133615	A3_T_AATTACCTTATAGAGCTAGT	Targeted	Macrophages	Immune cells
A3_T	2940	1652	2941	1651	0.00136054	0.0156463	A3_T_AATTACCTTATGTAATCATC	Targeted	Padi4 + cancer cells	Cancer cells
A3_T	1278	1010	2534	1028	0.000782473	0.0203443	A3_T_AATTATATGTATTCTGGCTG	Targeted	Top2a + cancer cells	Cancer cells
A3_T	2047	1337	2467	1335	0.00195408	0.0214949	A3_T_AATTATATGTCAGATTCAAG	Targeted	Top2a + cancer cells	Cancer cells
A3_T	957	704	2160	828	0.0428422	0.0512017	A3_T_AATTATATGTGCGCGGAGCC	Targeted	Top2a + cancer cells	Cancer cells
A3_T	4243	2244	3547	2244	0.00188546	0.0141409	A3_T_AATTCCAGTGCAGGTCGATG	Targeted	Padi4 + cancer cells	Cancer cells
A3_T	1575	1129	2611	1129	0.00761905	0.0234921	A3_T_AATTCCAGTGCGTTGAGCAA	Targeted	Padi4 + cancer cells	Cancer cells
A3_T	893	712	2121	861	0.00447928	0.0447928	A3_T_AATTCCAGTGGCCGCCATCA	Targeted	T cells	Immune cells
A3_T	4930	2491	3575	2463	0.00649087	0.0188641	A3_T_AATTCGACAGATTAAGACTG	Targeted	Padi4 + cancer cells	Cancer cells
A3_T	2623	1659	2687	1659	0.00419367	0.0160122	A3_T_AATTCGACAGGCTGCGTAAT	Targeted	Padi4 + cancer cells	Cancer cells
A3_T	4603	2352	3519	2345	0.00586574	0.01738	A3_T_AATTCGACAGTTCATTGCGA	Targeted	Padi4 + cancer cells	Cancer cells
A3_T	3272	1932	3237	1931	0.00275061	0.0192543	A3_T_AATTCGTCTAAAGAATAGGA	Targeted	Padi4 + cancer cells	Cancer cells
A3_T	1208	829	2412	880	0.013245	0.0471854	A3_T_AATTCGTCTAAAGCAATTGG	Targeted	Padi4 + cancer cells	Cancer cells
A3_T	1977	1335	2459	1331	0.00354072	0.019221	A3_T_AATTCGTCTAATGTACCGTG	Targeted	Macrophages	Immune cells
A3_T	3862	2271	3530	2270	0.00647333	0.0295184	A3_T_AATTCGTCTACTTAGTAGTC	Targeted	Top2a + cancer cells	Cancer cells
A3_T	2128	1399	2494	1397	0.00422932	0.0192669	A3_T_AATTCGTCTAGCAGCTCGTG	Targeted	Macrophages	Immune cells
A3_T	1274	981	2521	1014	0.00156986	0.0133438	A3_T_AATTCGTCTAGTCCGTAATC	Targeted	Top2a + cancer cells	Cancer cells
A3_T	3941	1992	3473	1991	0.00304491	0.0241056	A3_T_AATTCGTCTATAAGTGACAT	Targeted	Padi4 + cancer cells	Cancer cells
A3_T	1082	838	2320	925	0.000924214	0.0268022	A3_T_AATTGACTCGACCGACCGAC	Targeted	Macrophages	Immune cells
A3_T	2097	1386	2505	1385	0.0033381	0.0138293	A3_T_AATTGACTCGAGGTGATGAC	Targeted	Padi4 + cancer cells	Cancer cells
A3_T	1663	1172	2556	1172	0.00240529	0.0102225	A3_T_AATTGACTCGATACTTCACA	Targeted	Padi4 + cancer cells	Cancer cells
A3_T	2975	1826	2975	1826	0.00201681	0.0157983	A3_T_AATTGACTCGCATTGCCGGT	Targeted	Top2a + cancer cells	Cancer cells
A3_T	2115	1388	2497	1386	0	0.0160757	A3_T_AATTGACTCGCGTACTACGT	Targeted	Macrophages	Immune cells
A3_T	1318	968	2558	993	0.0197269	0.0493171	A3_T_AATTGACTCGCGTCAATAAC	Targeted	Padi4 + cancer cells	Cancer cells
A3_T	3912	2134	3528	2132	0.00127812	0.0122699	A3_T_AATTGCGCCTATGAGACAGC	Targeted	Macrophages	Immune cells
A3_T	4380	2637	3694	2630	0.00228311	0.019863	A3_T_AATTGCGCCTCCACCGCATG	Targeted	Top2a + cancer cells	Cancer cells
A3_T	2203	1444	2551	1443	0.00635497	0.0140717	A3_T_AATTGCGCCTGCCGGAGCGG	Targeted	Padi4 + cancer cells	Cancer cells
A3_T	1584	1100	2621	1100	0.00883838	0.0132576	A3_T_AATTGCGCCTGCCTGTTACA	Targeted	Padi4 + cancer cells	Cancer cells
A3_T	3551	2032	3398	2032	0.0025345	0.00929316	A3_T_AATTGCGCCTTACCGTAGCC	Targeted	Padi4 + cancer cells	Cancer cells
A3_T	2453	1580	2574	1580	0.00366898	0.0187525	A3_T_AATTGCGCCTTCTTCCGGAA	Targeted	Macrophages	Immune cells
A3_T	864	614	2124	768	0.00578704	0.0231481	A3_T_AATTGGCATGATCATCGGAG	Targeted	Neutrophils	Immune cells
A3_T	3083	1804	3079	1804	0.00259488	0.0110282	A3_T_AATTGGCATGCAAGCTAGCT	Targeted	Macrophages	Immune cells
A3_T	1421	1011	2652	1022	0.00070373	0.026038	A3_T_AATTGGCATGCTGGTACTGT	Targeted	Macrophages	Immune cells
A3_T	2022	1333	2489	1332	0.0024728	0.0133531	A3_T_AATTGGCATGGGCCTTCCAT	Targeted	Macrophages	Immune cells
A3_T	3412	2034	3329	2033	0.00322392	0.017585	A3_T_ACAACCTTGTAACAGTCAAG	Targeted	Padi4 + cancer cells	Cancer cells
A3_T	2968	1731	2968	1730	0.00101078	0.013814	A3_T_ACAACCTTGTAGCGTTCGGC	Targeted	Macrophages	Immune cells
A3_T	6053	2795	3634	2387	0.000826037	0.00842557	A3_T_ACAACCTTGTATGGTTGGAA	Targeted	Padi4 + cancer cells	Cancer cells
A3_T	2638	1630	2696	1629	0.00189538	0.0117513	A3_T_ACAACCTTGTCACCTACCGC	Targeted	Padi4 + cancer cells	Cancer cells
A3_T	2843	1529	2853	1528	0.00316567	0.0144214	A3_T_ACAACCTTGTCCTCGCTTAA	Targeted	Macrophages	Immune cells
A3_T	2258	1421	2525	1421	0.0044287	0.0132861	A3_T_ACAACCTTGTGAAGCGCCTG	Targeted	Macrophages	Immune cells
A3_T	4487	2378	3537	2374	0.00245153	0.0176064	A3_T_ACAACCTTGTGGCTGTCTTG	Targeted	Padi4 + cancer cells	Cancer cells
A3_T	2588	1666	2664	1664	0.00347759	0.0142968	A3_T_ACAACCTTGTGGTCTGTGAC	Targeted	Padi4 + cancer cells	Cancer cells
A3_T	4684	2472	3612	2457	0.00789923	0.0162254	A3_T_ACAAGCGGTGCGTACTACGT	Targeted	Macrophages	Immune cells
A3_T	1592	1235	2521	1239	0.00565327	0.0194724	A3_T_ACAAGCGGTGCTGTGTGGTC	Targeted	Macrophages	Immune cells
A3_T	2230	1450	2494	1447	0.00179372	0.0224215	A3_T_ACAAGCGGTGGAAGCGCCTG	Targeted	Erbb4 + Epithelial cells	Immune cells
A3_T	4204	2306	3547	2306	0.00951475	0.0240247	A3_T_ACAAGCGGTGGGCTCGTAGA	Targeted	Padi4 + cancer cells	Cancer cells
A3_T	2358	1439	2583	1438	0.00127226	0.0139949	A3_T_ACAAGCGGTGGTCACATTGT	Targeted	Padi4 + cancer cells	Cancer cells
A3_T	2555	1606	2632	1605	0.000391389	0.0136986	A3_T_ACAAGCGGTGGTGTGTCAGC	Targeted	Macrophages	Immune cells
A3_T	5299	2537	3616	2430	0.000566145	0.0115116	A3_T_ACAAGCGGTGTAAGGAGTTA	Targeted	Padi4 + cancer cells	Cancer cells
A3_T	909	702	2143	833	0.0110011	0.0308031	A3_T_ACAAGCGGTGTCGGCGCCGA	Targeted	Macrophages	Immune cells
A3_T	5105	2740	3679	2663	0.00274241	0.0160627	A3_T_ACAAGCGGTGTTCAATTGAG	Targeted	Top2a + cancer cells	Cancer cells
A3_T	1964	1316	2477	1316	0.00152749	0.0152749	A3_T_ACAATACATGAACGAAGGAA	Targeted	Padi4 + cancer cells	Cancer cells
A3_T	5266	2603	3675	2504	0.031523	0.0106343	A3_T_ACAATACATGCGGTGCCGTG	Targeted	Top2a + cancer cells	Cancer cells
A3_T	2508	1711	2591	1708	0.00438596	0.041866	A3_T_ACAATACATGGCAACGATTG	Targeted	Top2a + cancer cells	Cancer cells
A3_T	6087	2971	3667	2538	0.013307	0.00903565	A3_T_ACAATACATGGCTCATTAGC	Targeted	Top2a + cancer cells	Cancer cells
A3_T	4412	2410	3545	2404	0.00113327	0.0120127	A3_T_ACAATACATGTGTAGGATGG	Targeted	Top2a + cancer cells	Cancer cells
A3_T	6764	3160	3550	2451	0.00192194	0.0130101	A3_T_ACAATACATGTTACCGGTGG	Targeted	Padi4 + cancer cells	Cancer cells
A3_T	1005	814	2221	907	0.00298507	0.0109453	A3_T_ACAATCTCAAAGACAAGAAC	Targeted	Macrophages	Immune cells
A3_T	5949	2952	3788	2606	0.00134476	0.0142881	A3_T_ACAATCTCAACGACGAGACC	Targeted	Prlr + Epithelial cells	Immune cells
A3_T	2332	1676	2489	1675	0.000428816	0.0124357	A3_T_ACAATCTCAACTAGTTGTAG	Targeted	Top2a + cancer cells	Cancer cells
A3_T	1509	1093	2640	1093	0.00331345	0.0212061	A3_T_ACAATCTCAACTCTGTCGCA	Targeted	Padi4 + cancer cells	Cancer cells
A3_T	3377	2044	3315	2043	0.00236897	0.0198401	A3_T_ACAATCTCAAGATCGAACAT	Targeted	Padi4 + cancer cells	Cancer cells
A3_T	2795	1376	2831	1376	0.00500894	0.0243292	A3_T_ACAATCTCAATTAGACTCTA	Targeted	Macrophages	Immune cells
A3_T	2462	1496	2600	1495	0.00284322	0.0154346	A3_T_ACACAACGAGCCTGGCGGCA	Targeted	Macrophages	Immune cells
A3_T	4124	2244	3562	2242	0.0118817	0.0206111	A3_T_ACACAACGAGGACACAGTAA	Targeted	Padi4 + cancer cells	Cancer cells
A3_T	1449	1114	2697	1122	0.000690131	0.0089717	A3_T_ACACAACGAGGCATCCGAGT	Targeted	Top2a + cancer cells	Cancer cells
A3_T	1376	965	2573	989	0.00145349	0.037064	A3_T_ACACAACGAGGTACGAGTTC	Targeted	Neutrophils	Immune cells
A3_T	1891	1050	2495	1049	0.00158646	0.0158646	A3_T_ACACAACGAGTCCGACAACC	Targeted	Monocytes	Immune cells
A3_T	4078	2148	3513	2148	0.00245218	0.015694	A3_T_ACACAACGAGTTAAGAGATC	Targeted	Padi4 + cancer cells	Cancer cells
A3_T	6052	2569	3673	2166	0.00264375	0.00710509	A3_T_ACACAACGAGTTGAAGGCTA	Targeted	MSCs	Other cells
A3_T	6332	2907	3705	2414	0.00742262	0.0123184	A3_T_ACACACGACTAACAGTCAAG	Targeted	Macrophages	Immune cells
A3_T	3540	1946	3406	1946	0.0079096	0.0364407	A3_T_ACACACGACTAACTCAGTTA	Targeted	Padi4 + cancer cells	Cancer cells
A3_T	2568	1665	2627	1662	0.0046729	0.0323209	A3_T_ACACACGACTAATGCGGCAT	Targeted	T cells	Immune cells
A3_T	4781	2506	3571	2483	0.00230077	0.0179879	A3_T_ACACACGACTACGTATGGTA	Targeted	Top2a + cancer cells	Cancer cells
A3_T	2467	1311	2638	1309	0.00486421	0.0210782	A3_T_ACACACGACTATGTACCGTG	Targeted	Macrophages	Immune cells
A3_T	4494	2395	3571	2388	0.000445038	0.0200267	A3_T_ACACACGACTCAACGGCGCT	Targeted	Padi4 + cancer cells	Cancer cells
A3_T	4305	2400	3555	2398	0.000696864	0.0178862	A3_T_ACACACGACTCCACTGGAAC	Targeted	Padi4 + cancer cells	Cancer cells
A3_T	2546	1617	2636	1616	0.00314218	0.0227808	A3_T_ACACACGACTCTACTAAGGT	Targeted	Macrophages	Immune cells
A3_T	8137	3261	3167	1951	0.00577608	0.0126582	A3_T_ACACACGACTCTCTTGGCTG	Targeted	Padi4 + cancer cells	Cancer cells
A3_T	1043	846	2261	915	0.00287632	0.0268456	A3_T_ACACACGACTCTGAGTGCTG	Targeted	Top2a + cancer cells	Cancer cells
A3_T	2044	1430	2434	1428	0.0156556	0.0489237	A3_T_ACACACGACTGCAAGGTGAT	Targeted	T cells	Immune cells
A3_T	5587	2759	3698	2553	0.00519062	0.0238053	A3_T_ACACACGACTTAATCTTCAT	Targeted	Padi4 + cancer cells	Cancer cells
A3_T	4165	2321	3548	2321	0.00408163	0.0237695	A3_T_ACACCATTGGATACAACAAT	Targeted	Padi4 + cancer cells	Cancer cells
A3_T	4936	2243	3539	2213	0.00222853	0.0198541	A3_T_ACACCATTGGATGGTTGGAA	Targeted	Padi4 + cancer cells	Cancer cells
A3_T	10308	3944	2956	1864	0.00844005	0.0271634	A3_T_ACACCATTGGGAACGCTGGT	Targeted	Padi4 + cancer cells	Cancer cells
A3_T	4073	2060	3497	2060	0.00171863	0.025534	A3_T_ACACCATTGGGAACTACAAC	Targeted	Padi4 + cancer cells	Cancer cells
A3_T	1093	888	2298	963	0.00457457	0.0384263	A3_T_ACACCATTGGGCGTCGCATT	Targeted	Top2a + cancer cells	Cancer cells
A3_T	3811	1890	3461	1883	0.00209919	0.00682236	A3_T_ACACCATTGGTGCGTGTGTG	Targeted	MSCs	Other cells
A3_T	2499	1753	2597	1752	0.00680272	0.017607	A3_T_ACACCTAGTGCACTTACCAA	Targeted	Top2a + cancer cells	Cancer cells
A3_T	4716	2278	3619	2250	0.000848176	0.00572519	A3_T_ACACCTAGTGCATAGGTGAG	Targeted	MSCs	Other cells
A3_T	6736	3045	3487	2322	0.0132126	0.0222684	A3_T_ACACCTAGTGCTGGTACTGT	Targeted	Padi4 + cancer cells	Cancer cells
A3_T	4367	2529	3602	2527	0.00412182	0.0196932	A3_T_ACACCTAGTGCTTATGTAGT	Targeted	Top2a + cancer cells	Cancer cells
A3_T	6322	2701	3655	2196	0.00189813	0.00759253	A3_T_ACACCTAGTGGCCGAGGCTC	Targeted	Endothelial cells	Other cells
A3_T	2484	1486	2615	1485	0.00322061	0.0213366	A3_T_ACACCTAGTGGTCCGTAATC	Targeted	Padi4 + cancer cells	Cancer cells
A3_T	1672	1160	2443	1160	0	0.0119617	A3_T_ACACCTAGTGTCATTAGTAA	Targeted	MSCs	Other cells
A3_T	1948	1311	2471	1311	0.000513347	0.0174538	A3_T_ACACCTAGTGTGTAATCATC	Targeted	Padi4 + cancer cells	Cancer cells
A3_T	2537	1651	2601	1647	0.0169492	0.0469058	A3_T_ACACCTAGTGTGTCATCGTA	Targeted	T cells	Immune cells
A3_T	3183	1892	3168	1887	0.0050267	0.0194785	A3_T_ACACCTAGTGTTACTTAGAG	Targeted	Cdh3 + Epithelial cells	Other cells
A3_T	4137	2228	3544	2227	0.00410926	0.0161953	A3_T_ACACGAATACAGGACGCCAG	Targeted	Padi4 + cancer cells	Cancer cells
A3_T	13897	4846	3140	2114	0.0208678	0.0323091	A3_T_ACACGAATACATCGGCTGAA	Targeted	Top2a + cancer cells	Cancer cells
A3_T	3997	2191	3530	2190	0.00125094	0.0105079	A3_T_ACACGAATACATGAGTTCAC	Targeted	Padi4 + cancer cells	Cancer cells
A3_T	1089	872	2296	935	0.00550964	0.0440771	A3_T_ACACGAATACCGATGTGCTT	Targeted	T cells	Immune cells
A3_T	1634	1155	2465	1155	0.00673195	0.0287638	A3_T_ACACGAATACGGCCACACGC	Targeted	T cells	Immune cells
A3_T	2791	1719	2809	1719	0.00214977	0.0193479	A3_T_ACACGAATACTAACACGATT	Targeted	Padi4 + cancer cells	Cancer cells
A3_T	3433	1854	3336	1854	0.00524323	0.0104865	A3_T_ACACGAATACTATATTAGCC	Targeted	Top2a + cancer cells	Cancer cells
A3_T	1631	1191	2487	1194	0.00183936	0.0171674	A3_T_ACACGAATACTATGCTCGGA	Targeted	Macrophages	Immune cells
A3_T	1683	1058	2485	1059	0.00237671	0.0172311	A3_T_ACACGAGGCGACAGTGTCCG	Targeted	Macrophages	Immune cells
A3_T	3211	1888	3193	1887	0.00716288	0.0177515	A3_T_ACACGAGGCGAGACTCCTTC	Targeted	Top2a + cancer cells	Cancer cells
A3_T	966	714	2164	842	0.00828157	0.0455487	A3_T_ACACGAGGCGAGGCTCGCCT	Targeted	Top2a + cancer cells	Cancer cells
A3_T	1462	963	2578	975	0.0116279	0.0266758	A3_T_ACACGAGGCGATAGAAGTTC	Targeted	Neutrophils	Immune cells
A3_T	2062	1373	2525	1372	0.00581959	0.0150339	A3_T_ACACGAGGCGATCCTGTATT	Targeted	Padi4 + cancer cells	Cancer cells
A3_T	5557	2832	3725	2629	0.00413892	0.0178154	A3_T_ACACGAGGCGATGACACTGG	Targeted	Padi4 + cancer cells	Cancer cells
A3_T	2892	1692	2897	1692	0.00311203	0.0176349	A3_T_ACACGAGGCGCAACCTCTCA	Targeted	Padi4 + cancer cells	Cancer cells
A3_T	6186	2785	3604	2338	0.00371807	0.0118008	A3_T_ACACGAGGCGCAATGCTCTC	Targeted	Padi4 + cancer cells	Cancer cells
A3_T	3500	1916	3368	1916	0.00257143	0.0131429	A3_T_ACACGAGGCGCAGATTATCC	Targeted	Padi4 + cancer cells	Cancer cells
A3_T	3610	2003	3438	2001	0.00304709	0.0132964	A3_T_ACACGAGGCGCATGTCAGCT	Targeted	Macrophages	Immune cells
A3_T	5367	2465	3622	2331	0.00130427	0.00670766	A3_T_ACACGAGGCGCGCCATTAGG	Targeted	Padi4 + cancer cells	Cancer cells
A3_T	4040	2037	3533	2035	0.00321782	0.0131188	A3_T_ACACGAGGCGCGTAACAGTG	Targeted	Endothelial cells	Other cells
A3_T	3083	1860	3081	1860	0.00129744	0.00746027	A3_T_ACACGAGGCGGGCTGCTGCT	Targeted	Top2a + cancer cells	Cancer cells
A3_T	8202	3623	3194	2195	0.000731529	0.0128018	A3_T_ACACGAGGCGGTAATTACGT	Targeted	Macrophages	Immune cells
A3_T	1909	1330	2414	1330	0.00419068	0.0141435	A3_T_ACACGCCACCAACGTTGGTC	Targeted	Padi4 + cancer cells	Cancer cells
A3_T	1987	1314	2488	1314	0.00251636	0.0196276	A3_T_ACACGCCACCACCTCTATTG	Targeted	Padi4 + cancer cells	Cancer cells
A3_T	2291	1500	2545	1498	0.00130947	0.0126582	A3_T_ACACGCCACCACGCGTCAAT	Targeted	Padi4 + cancer cells	Cancer cells
A3_T	937	742	2165	858	0.00533618	0.0309498	A3_T_ACACGCCACCATGAAGGTGT	Targeted	Neutrophils	Immune cells
A3_T	5321	2545	3682	2381	0.0148468	0.0272505	A3_T_ACACGCCACCATTCCACTTC	Targeted	MSCs	Other cells
A3_T	1164	900	2409	929	0.00515464	0.024055	A3_T_ACACGCCACCCCGCGCATGA	Targeted	Padi4 + cancer cells	Cancer cells
A3_T	8124	3313	3194	1979	0.00873954	0.0141556	A3_T_ACACGCCACCCCGCGCGCGG	Targeted	Padi4 + cancer cells	Cancer cells
A3_T	5640	2656	3637	2398	0.00035461	0.0140071	A3_T_ACACGCCACCCTCGAGAGCG	Targeted	Padi4 + cancer cells	Cancer cells
A3_T	3834	2123	3467	2121	0.00260824	0.014867	A3_T_ACACGCCACCGAGCTAAGGC	Targeted	Padi4 + cancer cells	Cancer cells
A3_T	5283	2486	3634	2392	0.00359644	0.0141965	A3_T_ACACGCCACCGTACGGATAA	Targeted	Padi4 + cancer cells	Cancer cells
A3_T	3776	2134	3478	2132	0.00238347	0.0166843	A3_T_ACACGCCACCGTAGCACGGC	Targeted	Padi4 + cancer cells	Cancer cells
A3_T	3121	1783	3116	1783	0.00192246	0.0163409	A3_T_ACACGCGTGCAAGGCTTCTC	Targeted	Padi4 + cancer cells	Cancer cells
A3_T	2994	1811	2993	1810	0.00167001	0.0187041	A3_T_ACACGCGTGCATACGGCCTC	Targeted	Macrophages	Immune cells
A3_T	1609	1173	2508	1174	0.00435053	0.0267247	A3_T_ACACGCGTGCCATTGGAGGA	Targeted	Macrophages	Immune cells
A3_T	1021	817	2235	915	0.00195886	0.0235064	A3_T_ACACGCGTGCCCGCAGCAAG	Targeted	Macrophages	Immune cells
A3_T	1496	1134	2562	1144	0.00534759	0.046123	A3_T_ACACGCGTGCCGGTGCCGTG	Targeted	T cells	Immune cells
A3_T	6691	3055	3548	2368	0.001644	0.0137498	A3_T_ACAGCGTAGCATTCCACTTC	Targeted	Top2a + cancer cells	Cancer cells
A3_T	6483	3122	3593	2497	0.00724973	0.0277649	A3_T_ACAGCGTAGCCAACCTGCTC	Targeted	Padi4 + cancer cells	Cancer cells
A3_T	1753	1215	2526	1215	0.0011409	0.0171135	A3_T_ACAGCGTAGCCCGTACTTCC	Targeted	Padi4 + cancer cells	Cancer cells
A3_T	3421	1943	3332	1942	0.0023385	0.00672318	A3_T_ACAGCGTAGCCGAGTACATC	Targeted	Endothelial cells	Other cells
A3_T	3959	2099	3545	2098	0.00252589	0.0131346	A3_T_ACAGCGTAGCCGTAAGTTAG	Targeted	Macrophages	Immune cells
A3_T	3721	2269	3494	2266	0.0112873	0.0386993	A3_T_ACAGCGTAGCCTCCTTACAC	Targeted	Top2a + cancer cells	Cancer cells
A3_T	8570	3454	3277	1859	0.00945158	0.012252	A3_T_ACAGCGTAGCGATACGTATA	Targeted	MSCs	Other cells
A3_T	1581	1041	2510	1044	0.00759013	0.0177103	A3_T_ACAGCGTAGCTAACTGATGG	Targeted	DCs	Immune cells
A3_T	1600	1167	2588	1166	0.006875	0.0275	A3_T_ACAGCGTAGCTGCTAGTTGG	Targeted	Padi4 + cancer cells	Cancer cells
A3_T	3564	2036	3400	2036	0.000561167	0.0162738	A3_T_ACAGCTCCGTAGAGCTCGCC	Targeted	Padi4 + cancer cells	Cancer cells
A3_T	11864	4377	3004	1958	0.00118004	0.0184592	A3_T_ACAGCTCCGTATCATACTTA	Targeted	Padi4 + cancer cells	Cancer cells
A3_T	984	729	2189	825	0.00406504	0.0264228	A3_T_ACAGCTCCGTATCCTACGGC	Targeted	Monocytes	Immune cells
A3_T	2790	1504	2810	1504	0.00573477	0.016129	A3_T_ACAGCTCCGTCATTGGAGGA	Targeted	Macrophages	Immune cells
A3_T	2505	1599	2610	1597	0.00319361	0.0215569	A3_T_ACAGGAATCTAACGATGCGC	Targeted	Padi4 + cancer cells	Cancer cells
A3_T	1605	1035	2496	1038	0.00249221	0.0199377	A3_T_ACAGGAATCTAAGTACATTC	Targeted	DCs	Immune cells
A3_T	3402	1950	3326	1950	0.00176367	0.0152851	A3_T_ACAGGAATCTGAGAGCTCCG	Targeted	Macrophages	Immune cells
A3_T	1094	816	2328	891	0.00182815	0.0201097	A3_T_ACAGTGCGTGACCATACGAG	Targeted	Monocytes	Immune cells
A3_T	1712	1096	2493	1092	0.0046729	0.0169393	A3_T_ACAGTGCGTGAGAGCTCGCC	Targeted	DCs	Immune cells
A3_T	2397	1429	2609	1429	0.00542345	0.0317063	A3_T_ACAGTGCGTGATGGTCAGCC	Targeted	Padi4 + cancer cells	Cancer cells
A3_T	1787	1218	2511	1218	0.00223839	0.0274203	A3_T_ACAGTGCGTGCACCTTGGAG	Targeted	Padi4 + cancer cells	Cancer cells
A3_T	5591	2639	3650	2417	0.00196745	0.011447	A3_T_ACAGTGCGTGCAGACAGCTA	Targeted	Top2a + cancer cells	Cancer cells
A3_T	2052	1338	2489	1337	0.000974659	0.0112086	A3_T_ACAGTGCGTGCTATTGTTAG	Targeted	Macrophages	Immune cells
A3_T	3506	2026	3381	2026	0.00912721	0.0231033	A3_T_ACAGTGCGTGCTGGTACTGT	Targeted	Padi4 + cancer cells	Cancer cells
A3_T	3382	1990	3311	1988	0.000591366	0.0100532	A3_T_ACAGTGCGTGCTTGGACCTA	Targeted	Padi4 + cancer cells	Cancer cells
A3_T	6201	2809	3647	2396	0.00306402	0.0191905	A3_T_ACAGTGCGTGGGCCTGGAGA	Targeted	Padi4 + cancer cells	Cancer cells
A3_T	9088	3714	2804	1743	0.00286092	0.0168354	A3_T_ACAGTGCGTGGGCCTTCCAT	Targeted	Padi4 + cancer cells	Cancer cells
A3_T	4688	2427	3585	2415	0.00127986	0.0155717	A3_T_ACAGTGCGTGGGCGCGAATA	Targeted	Padi4 + cancer cells	Cancer cells
A3_T	10490	4155	2908	1801	0.00448046	0.0182078	A3_T_ACAGTGCGTGGTGGAGCAAG	Targeted	MSCs	Other cells
A3_T	3023	1812	3023	1812	0.0115779	0.0234866	A3_T_ACAGTGCGTGTAAGTGACAT	Targeted	T cells	Immune cells
A3_T	2774	1832	2785	1831	0.000720981	0.0201875	A3_T_ACAGTGCGTGTGCGTGCGCT	Targeted	Padi4 + cancer cells	Cancer cells
A3_T	2967	1863	2966	1861	0.00505561	0.0259521	A3_T_ACAGTGCGTGTGTTCGTCGT	Targeted	Erbb4 + Epithelial cells	Immune cells
A3_T	2502	1480	2627	1478	0.00679456	0.0263789	A3_T_ACAGTGCGTGTTACATCAAG	Targeted	Monocytes	Immune cells
A3_T	1665	1170	2473	1170	0.0198198	0.0216216	A3_T_ACATAATGTACCTGTACTGG	Targeted	Macrophages	Immune cells
A3_T	2175	1371	2497	1367	0.00229885	0.0147126	A3_T_ACATAATGTACGAGTACATC	Targeted	MSCs	Other cells
A3_T	1416	969	2654	991	0.0141243	0.0176554	A3_T_ACATAATGTACGCACACAGA	Targeted	Monocytes	Immune cells
A3_T	835	701	2103	829	0.011976	0.0203593	A3_T_ACATAATGTAGAGAGAAGGA	Targeted	Padi4 + cancer cells	Cancer cells
A3_T	1265	877	2493	914	0.00395257	0.0252964	A3_T_ACATAATGTAGTAAGATTAG	Targeted	Monocytes	Immune cells
A3_T	4848	2476	3581	2451	0.00783828	0.0144389	A3_T_ACATAATGTAGTACGAGTTC	Targeted	Top2a + cancer cells	Cancer cells
A3_T	3209	1872	3189	1871	0.00623247	0.0367716	A3_T_ACATAATGTAGTGGAGCAAG	Targeted	DCs	Immune cells
A3_T	4053	2215	3560	2213	0.0123365	0.0303479	A3_T_ACATATACAAATAGGTTGAG	Targeted	Macrophages	Immune cells
A3_T	994	813	2193	896	0.00704225	0.0342052	A3_T_ACATATACAAATCCTGTATT	Targeted	T cells	Immune cells
A3_T	5832	2818	3678	2505	0.00840192	0.0269204	A3_T_ACATATACAAATTGCTTAGC	Targeted	Padi4 + cancer cells	Cancer cells
A3_T	2056	1286	2482	1285	0.00243191	0.00924125	A3_T_ACATATACAACAGGATACTC	Targeted	Macrophages	Immune cells
A3_T	4297	2247	3516	2246	0.00162904	0.015825	A3_T_ACATATACAACCGTGCCGCA	Targeted	Padi4 + cancer cells	Cancer cells
A3_T	4408	2326	3537	2324	0.000453721	0.0138385	A3_T_ACATATACAAGTAGAGATCC	Targeted	Padi4 + cancer cells	Cancer cells
A3_T	4333	2215	3511	2214	0.00484653	0.02054	A3_T_ACATCTTGCCCCAAGTTAGC	Targeted	Padi4 + cancer cells	Cancer cells
A3_T	2867	1766	2868	1764	0.0104639	0.0174398	A3_T_ACATCTTGCCCGCACTGGCA	Targeted	Macrophages	Immune cells
A3_T	4436	2339	3612	2332	0.00180343	0.0101443	A3_T_ACATCTTGCCCGGAGCGTCA	Targeted	Macrophages	Immune cells
A3_T	4908	2542	3594	2522	0.00122249	0.0140587	A3_T_ACATCTTGCCGGTGCAGTCT	Targeted	Padi4 + cancer cells	Cancer cells
A3_T	2500	1525	2615	1525	0.004	0.0124	A3_T_ACATGGCGCTAAGTTAATGG	Targeted	Macrophages	Immune cells
A3_T	3465	1906	3352	1906	0.00836941	0.0323232	A3_T_ACATGGCGCTAGGTGATGAC	Targeted	Padi4 + cancer cells	Cancer cells
A3_T	5461	2519	3651	2355	0.000732467	0.00714155	A3_T_ACATGGCGCTCGTGAGTGCG	Targeted	Padi4 + cancer cells	Cancer cells
A3_T	1148	921	2363	968	0.0130662	0.0496516	A3_T_ACATGGCGCTGAACTACAAC	Targeted	Top2a + cancer cells	Cancer cells
A3_T	2881	1643	2886	1642	0.00416522	0.00971885	A3_T_ACATTGATCTAGTATGCCAT	Targeted	Macrophages	Immune cells
A3_T	3014	1641	3010	1639	0.00497678	0.01858	A3_T_ACATTGATCTCAGATTATCC	Targeted	Macrophages	Immune cells
A3_T	5601	2640	3661	2427	0.00321371	0.01589	A3_T_ACATTGATCTGAACACGTGG	Targeted	Padi4 + cancer cells	Cancer cells
A3_T	1120	886	2358	924	0	0.03125	A3_T_ACATTGATCTGCAAGGCTCT	Targeted	Padi4 + cancer cells	Cancer cells
A3_T	6495	3098	3628	2511	0.00400308	0.0184758	A3_T_ACATTGATCTGCACTGAGGA	Targeted	Padi4 + cancer cells	Cancer cells
A3_T	4738	2359	3538	2344	0.000844238	0.0120304	A3_T_ACATTGATCTGTCAAGGTCA	Targeted	Padi4 + cancer cells	Cancer cells
A3_T	1599	1195	2581	1195	0.00437774	0.0181363	A3_T_ACATTGATCTGTGGTACAGG	Targeted	Top2a + cancer cells	Cancer cells
A3_T	5083	2600	3664	2543	0.00118041	0.0200669	A3_T_ACATTGATCTGTTATCTATA	Targeted	Top2a + cancer cells	Cancer cells
A3_T	2703	1724	2740	1724	0.000369959	0.0110988	A3_T_ACATTGATCTTCAGCGGTGC	Targeted	Padi4 + cancer cells	Cancer cells
A3_T	1978	1277	2475	1277	0.00758342	0.0308392	A3_T_ACATTGCATAACTTAGGCAG	Targeted	Neutrophils	Immune cells
A3_T	2101	1435	2469	1434	0.00618753	0.0161828	A3_T_ACATTGCATACACTTGTAAG	Targeted	Macrophages	Immune cells
A3_T	4215	1982	3530	1975	0.0118624	0.00996441	A3_T_ACATTGCATACATAATCAAT	Targeted	MSCs	Other cells
A3_T	2161	1432	2491	1432	0.00231374	0.0143452	A3_T_ACATTGCATACCAAGACACA	Targeted	Macrophages	Immune cells
A3_T	5173	2239	3638	2149	0.00405954	0.0100522	A3_T_ACATTGCATACGTAATTCTT	Targeted	Endothelial cells	Other cells
A3_T	2165	1414	2538	1411	0.00369515	0.0133949	A3_T_ACATTGCATAGGTGGACATA	Targeted	Padi4 + cancer cells	Cancer cells
A3_T	6261	2827	3597	2304	0.000958313	0.0121386	A3_T_ACATTGCATAGTGCTCGTTA	Targeted	Padi4 + cancer cells	Cancer cells
A3_T	2708	1668	2739	1668	0.00886263	0.0169867	A3_T_ACATTGCATATCGCTCGCAC	Targeted	DCs	Immune cells
A3_T	5524	2795	3707	2601	0.00724113	0.032223	A3_T_ACATTGCATATGAGGATCAT	Targeted	Padi4 + cancer cells	Cancer cells
A3_T	3550	2050	3396	2049	0.00366197	0.0183099	A3_T_ACATTGGCAAATGGACCATA	Targeted	Padi4 + cancer cells	Cancer cells
A3_T	4392	2450	3571	2446	0.0318761	0.0220856	A3_T_ACATTGGCAACTTAATCGCA	Targeted	Top2a + cancer cells	Cancer cells
A3_T	6602	3246	3619	2580	0.00121175	0.0133293	A3_T_ACATTGGCAAGGTGCAGTCT	Targeted	Top2a + cancer cells	Cancer cells
A3_T	5886	2814	3675	2484	0.0030581	0.012912	A3_T_ACATTGTGTTAGAGAACGGA	Targeted	Padi4 + cancer cells	Cancer cells
A3_T	1036	728	2263	820	0.00772201	0.0173745	A3_T_ACATTGTGTTAGCCTACCAA	Targeted	Neutrophils	Immune cells
A3_T	5735	2832	3711	2562	0.0101133	0.0254577	A3_T_ACATTGTGTTCCAGAGCAGC	Targeted	Padi4 + cancer cells	Cancer cells
A3_T	4470	2388	3601	2378	0.00268456	0.0147651	A3_T_ACATTGTGTTTCTTACTGTA	Targeted	Macrophages	Immune cells
A3_T	2080	1471	2438	1466	0.00961538	0.0350962	A3_T_ACCACAGAGGAGTCTCGACC	Targeted	Top2a + cancer cells	Cancer cells
A3_T	4686	2484	3562	2467	0.00490824	0.0117371	A3_T_ACCACAGAGGATAGGTTGAG	Targeted	Padi4 + cancer cells	Cancer cells
A3_T	8971	3589	2942	1779	0.00356705	0.0146026	A3_T_ACCACAGAGGCTAAGTGTGT	Targeted	Top2a + cancer cells	Cancer cells
A3_T	2854	1761	2861	1761	0.00280308	0.0157673	A3_T_ACCACAGAGGGCAGCTCGTG	Targeted	Padi4 + cancer cells	Cancer cells
A3_T	1342	979	2568	1000	0.0178838	0.0424739	A3_T_ACCACAGAGGGCCGACTCTT	Targeted	Macrophages	Immune cells
A3_T	7231	3146	3461	2233	0.00235099	0.0131379	A3_T_ACCACAGAGGGTCTATATCG	Targeted	Padi4 + cancer cells	Cancer cells
A3_T	2041	1370	2451	1369	0.00195982	0.0151886	A3_T_ACCACCAATAAAGCAATTGG	Targeted	Macrophages	Immune cells
A3_T	6498	3128	3616	2515	0.0093875	0.028932	A3_T_ACCACCAATAAGAATTCCTG	Targeted	Padi4 + cancer cells	Cancer cells
A3_T	3190	1862	3177	1861	0.00344828	0.0257053	A3_T_ACCACCAATAAGGCGGAAGC	Targeted	Padi4 + cancer cells	Cancer cells
A3_T	9228	3729	2853	1755	0.0132206	0.0147378	A3_T_ACCACCAATAGATTCCTACG	Targeted	Top2a + cancer cells	Cancer cells
A3_T	4034	2290	3583	2290	0.00123946	0.0183441	A3_T_ACCACCAATATAACACGATT	Targeted	Top2a + cancer cells	Cancer cells
A3_T	3883	2177	3533	2176	0.00412053	0.0133917	A3_T_ACCACCAATATGCTCTATTC	Targeted	Macrophages	Immune cells
A3_T	2072	1422	2458	1422	0.00144788	0.0125483	A3_T_ACCAGCCAGGAACAGTCAAG	Targeted	Macrophages	Immune cells
A3_T	5074	2665	3650	2612	0.00413875	0.0177375	A3_T_ACCAGCCAGGAAGAGAGCGG	Targeted	Padi4 + cancer cells	Cancer cells
A3_T	2762	1767	2779	1766	0.0159305	0.0463432	A3_T_ACCAGCCAGGACGTAATCGA	Targeted	Top2a + cancer cells	Cancer cells
A3_T	9109	3750	2866	1793	0.00131738	0.014052	A3_T_ACCAGCCAGGATCTGCAGAG	Targeted	Top2a + cancer cells	Cancer cells
A3_T	925	667	2146	805	0.00648649	0.103784	A3_T_ACCAGCCAGGCACGAGAAGT	Targeted	Top2a + cancer cells	Cancer cells
A3_T	6027	2846	3634	2462	0.00282064	0.00978928	A3_T_ACCAGCCAGGCATCAGCTCC	Targeted	Padi4 + cancer cells	Cancer cells
A3_T	1789	1224	2492	1224	0.000558971	0.0184461	A3_T_ACCAGCCAGGGGACTTCATC	Targeted	Padi4 + cancer cells	Cancer cells
A3_T	3538	2072	3420	2072	0.00282646	0.0141323	A3_T_ACCAGCTTGAATGTACCGTG	Targeted	Macrophages	Immune cells
A3_T	8027	3475	3171	2112	0.00859599	0.0244176	A3_T_ACCAGCTTGAATTCGGAACA	Targeted	Padi4 + cancer cells	Cancer cells
A3_T	3289	1920	3245	1919	0.0191548	0.0155062	A3_T_ACCAGCTTGACAAGCCGGAG	Targeted	Padi4 + cancer cells	Cancer cells
A3_T	3360	1816	3268	1813	0.0449405	0.122024	A3_T_ACCAGCTTGACTCGAGAGCG	Targeted	Top2a + cancer cells	Cancer cells
A3_T	4211	2438	3592	2435	0.00237473	0.0206602	A3_T_ACCAGCTTGACTCTGTCGCA	Targeted	Padi4 + cancer cells	Cancer cells
A3_T	2147	1569	2471	1569	0.00326036	0.0223568	A3_T_ACCAGCTTGAGCCGTTAGTT	Targeted	Padi4 + cancer cells	Cancer cells
A3_T	1228	852	2448	900	0.00162866	0.00977199	A3_T_ACCAGCTTGAGCGTCGCATT	Targeted	Macrophages	Immune cells
A3_T	3200	1808	3176	1808	0.0021875	0.0146875	A3_T_ACCATATCACATAGCCGATG	Targeted	Endothelial cells	Other cells
A3_T	7489	3011	3277	1955	0.00200294	0.0165576	A3_T_ACCATATCACGAGGTCTCCT	Targeted	Padi4 + cancer cells	Cancer cells
A3_T	3598	2052	3424	2051	0.00138966	0.00972763	A3_T_ACCATCAGATATTCGCGAAC	Targeted	Top2a + cancer cells	Cancer cells
A3_T	1134	866	2347	918	0.0132275	0.0291005	A3_T_ACCATCAGATCGACGGTAAC	Targeted	Macrophages	Immune cells
A3_T	1868	1258	2431	1258	0.00374732	0.0165953	A3_T_ACCATCAGATGTACGAGTTC	Targeted	MSCs	Other cells
A3_T	4037	2293	3589	2291	0.0245232	0.0334407	A3_T_ACCATCAGATTAAGCCTAGG	Targeted	Macrophages	Immune cells
A3_T	1484	1077	2680	1081	0.00471698	0.0168464	A3_T_ACCATCAGATTAAGGACTGC	Targeted	Padi4 + cancer cells	Cancer cells
A3_T	6757	3129	3539	2369	0.00236791	0.0134675	A3_T_ACCATCAGATTGGAGGCAAT	Targeted	Padi4 + cancer cells	Cancer cells
A3_T	2818	1715	2828	1714	0.00354862	0.015259	A3_T_ACCATCAGATTTGGAGTCAG	Targeted	Macrophages	Immune cells
A3_T	2832	1749	2841	1749	0.0049435	0.016596	A3_T_ACCGAATATTATACGGCCTC	Targeted	Macrophages	Immune cells
A3_T	3999	2104	3551	2102	0.0020005	0.0135034	A3_T_ACCGAATATTCACACCTAAC	Targeted	Prlr + Epithelial cells	Immune cells
A3_T	10762	4374	2977	2049	0.00120795	0.0179335	A3_T_ACCGAATATTGGAACGGCCT	Targeted	Top2a + cancer cells	Cancer cells
A3_T	2633	1684	2696	1683	0.00189897	0.0197493	A3_T_ACCGAATATTGGACGTCCAG	Targeted	Padi4 + cancer cells	Cancer cells
A3_T	1130	839	2379	877	0	0.00973451	A3_T_ACCGATTGCGAATACCTCGT	Targeted	Padi4 + cancer cells	Cancer cells
A3_T	1373	981	2625	992	0.00364166	0.0182083	A3_T_ACCGATTGCGACACTTCGAT	Targeted	Padi4 + cancer cells	Cancer cells
A3_T	5036	2238	3629	2174	0.000992851	0.00814138	A3_T_ACCGATTGCGACTTGGAGAC	Targeted	MSCs	Other cells
A3_T	5079	2512	3627	2449	0.001772	0.0165387	A3_T_ACCGATTGCGGTGAATCAAC	Targeted	Padi4 + cancer cells	Cancer cells
A3_T	2258	1505	2536	1504	0.00265722	0.00930027	A3_T_ACCGATTGCGTGAAGATATG	Targeted	Top2a + cancer cells	Cancer cells
A3_T	2108	1384	2523	1383	0.00332068	0.0132827	A3_T_ACCGCAAGTTCAGTCAGACA	Targeted	Padi4 + cancer cells	Cancer cells
A3_T	1767	1134	2478	1133	0.0401811	0.0588568	A3_T_ACCGCAAGTTCTATGGCAAG	Targeted	Padi4 + cancer cells	Cancer cells
A3_T	2579	1667	2640	1666	0.00116324	0.0240403	A3_T_ACCGCAAGTTGAGGTCTCCT	Targeted	Macrophages	Immune cells
A3_T	2865	1832	2866	1830	0.00942408	0.0373473	A3_T_ACCGCAAGTTGTTCGAGGTT	Targeted	T cells	Immune cells
A3_T	2311	1414	2521	1410	0.00173085	0.00562527	A3_T_ACCGCAAGTTTGTAGGATGG	Targeted	MSCs	Other cells
A3_T	7357	3134	3418	2205	0.0129129	0.0263694	A3_T_ACCGCGGCGTAATATGAGAG	Targeted	Padi4 + cancer cells	Cancer cells
A3_T	3076	1852	3076	1852	0.0185306	0.023407	A3_T_ACCGCGGCGTAGCGTTAGTA	Targeted	Padi4 + cancer cells	Cancer cells
A3_T	2419	1573	2564	1571	0.0070277	0.0194295	A3_T_ACCGCGGCGTCACGAGAAGT	Targeted	Macrophages	Immune cells
A3_T	1669	1202	2476	1203	0.00958658	0.0119832	A3_T_ACCGCGGCGTGTATAAGGTC	Targeted	Top2a + cancer cells	Cancer cells
A3_T	6629	3112	3692	2487	0.0031679	0.0221753	A3_T_ACCGCGGCGTGTGAATCAAC	Targeted	Top2a + cancer cells	Cancer cells
A3_T	7497	3373	3375	2283	0.017607	0.0162732	A3_T_ACCGCGGCGTGTTATAGGTG	Targeted	Padi4 + cancer cells	Cancer cells
A3_T	7333	3120	3415	2178	0.00109096	0.0130915	A3_T_ACCGCTCGTCAAGGCTTCTC	Targeted	Padi4 + cancer cells	Cancer cells
A3_T	2265	1565	2509	1560	0.00353201	0.0189845	A3_T_ACCGCTCGTCCCGTACTTCC	Targeted	Top2a + cancer cells	Cancer cells
A3_T	2626	1691	2687	1689	0.033511	0.0213252	A3_T_ACCGCTCGTCGCTTGGAATA	Targeted	Top2a + cancer cells	Cancer cells
A3_T	1848	1326	2416	1324	0.00649351	0.0330087	A3_T_ACCGGAGCCTAACGTTGGTC	Targeted	T cells	Immune cells
A3_T	4352	2338	3501	2337	0.00137868	0.0110294	A3_T_ACCGGAGCCTGCGCGCCTCG	Targeted	Padi4 + cancer cells	Cancer cells
A3_T	986	755	2215	851	0.00709939	0.0273834	A3_T_ACCGGAGCCTGTCTGATTAT	Targeted	Macrophages	Immune cells
A3_T	3158	1865	3138	1859	0.00569981	0.0205826	A3_T_ACCGGAGCCTTACCGTAGCC	Targeted	Padi4 + cancer cells	Cancer cells
A3_T	1250	1030	2506	1050	0.012	0.0416	A3_T_ACCGGTAGATATGGCTATTG	Targeted	Top2a + cancer cells	Cancer cells
A3_T	4138	2253	3559	2253	0.00265829	0.0142581	A3_T_ACCGGTAGATCCATCGATGG	Targeted	Padi4 + cancer cells	Cancer cells
A3_T	2243	1532	2527	1532	0.00445831	0.0227374	A3_T_ACCGGTAGATGCTAAGTCAC	Targeted	Padi4 + cancer cells	Cancer cells
A3_T	5452	2840	3696	2678	0.0102715	0.0308144	A3_T_ACCGGTCTACCAAGTGCGGT	Targeted	Top2a + cancer cells	Cancer cells
A3_T	5638	2680	3664	2462	0.00407946	0.0141894	A3_T_ACCGGTCTACCCAAGTCTGA	Targeted	Padi4 + cancer cells	Cancer cells
A3_T	806	674	2044	890	0.00620347	0.028536	A3_T_ACCGGTCTACCTATTCAGCA	Targeted	Top2a + cancer cells	Cancer cells
A3_T	3815	1883	3451	1881	0.00576671	0.0217562	A3_T_ACCGGTCTACCTGCGAGTCT	Targeted	Monocytes	Immune cells
A3_T	2107	1384	2481	1384	0.00806834	0.0232558	A3_T_ACCGGTCTACGCTCTCACAG	Targeted	T cells	Immune cells
A3_T	4630	2383	3560	2380	0.0012959	0.0185745	A3_T_ACCGGTCTACGGTGCAGTCT	Targeted	Padi4 + cancer cells	Cancer cells
A3_T	4060	2195	3533	2195	0.000738916	0.00541872	A3_T_ACCGGTCTACTAGAGCCTTC	Targeted	Padi4 + cancer cells	Cancer cells
A3_T	5853	3020	3720	2694	0.0143516	0.0333162	A3_T_ACCGTGCTTACCGACAACGC	Targeted	Padi4 + cancer cells	Cancer cells
A3_T	4305	2254	3514	2253	0.0018583	0.0111498	A3_T_ACCGTGCTTATGAATTCGGA	Targeted	Padi4 + cancer cells	Cancer cells
A3_T	5415	2710	3677	2540	0.00572484	0.0253001	A3_T_ACCGTTCCATAAGCACCGAT	Targeted	Padi4 + cancer cells	Cancer cells
A3_T	7091	3165	3497	2326	0.000564095	0.0128332	A3_T_ACCGTTCCATAATGACGGCC	Targeted	Top2a + cancer cells	Cancer cells
A3_T	3740	2176	3506	2173	0.00721925	0.0192513	A3_T_ACCGTTCCATAGGTAAGCAC	Targeted	Cdh3 + Epithelial cells	Other cells
A3_T	1524	1073	2541	1081	0.00656168	0.015748	A3_T_ACCGTTCCATCGACGAGACC	Targeted	Macrophages	Immune cells
A3_T	2447	1529	2571	1526	0.00326931	0.0306498	A3_T_ACCGTTCCATGCCAGTTGGA	Targeted	Endothelial cells	Other cells
A3_T	1453	1040	2672	1043	0.00619408	0.0254646	A3_T_ACCGTTCCATGGTACCTTAA	Targeted	Padi4 + cancer cells	Cancer cells
A3_T	1467	1142	2642	1149	0.0136333	0.0354465	A3_T_ACCGTTCCATGTAGTACTAC	Targeted	Top2a + cancer cells	Cancer cells
A3_T	5522	2679	3686	2511	0.00144875	0.0103223	A3_T_ACCGTTCCATTCAGCGGTGC	Targeted	Padi4 + cancer cells	Cancer cells
A3_T	2801	1674	2818	1674	0.00107105	0.0171367	A3_T_ACCGTTCCATTCGTACACGA	Targeted	Macrophages	Immune cells
A3_T	1284	1007	2557	1026	0.0124611	0.0350467	A3_T_ACCGTTCCATTTCACTTCAA	Targeted	Top2a + cancer cells	Cancer cells
A3_T	2208	1439	2513	1439	0.00226449	0.0117754	A3_T_ACCTCACGACTCATGACAGC	Targeted	Macrophages	Immune cells
A3_T	5928	2806	3667	2474	0.00134953	0.0102901	A3_T_ACCTCACGACTGAACAGGCT	Targeted	Padi4 + cancer cells	Cancer cells
A3_T	1513	1105	2580	1110	0.00198282	0.0132188	A3_T_ACCTCCGCAGAACTTATTAA	Targeted	Macrophages	Immune cells
A3_T	1328	979	2562	993	0.00150602	0.0436747	A3_T_ACCTCCGCAGAATGACGGCC	Targeted	Padi4 + cancer cells	Cancer cells
A3_T	6826	2829	3528	2061	0.00175798	0.0127454	A3_T_ACCTCCGCAGAGACTCCTTC	Targeted	MSCs	Other cells
A3_T	3398	1862	3320	1862	0.000882872	0.0153031	A3_T_ACCTCCGCAGCGTTAAGTTC	Targeted	Macrophages	Immune cells
A3_T	4884	2387	3578	2344	0.00143325	0.00941851	A3_T_ACCTCCGCAGGCTCCTAGCT	Targeted	Macrophages	Immune cells
A3_T	4417	2304	3527	2302	0.00113199	0.00996151	A3_T_ACCTCCGCAGTACACATGAC	Targeted	Padi4 + cancer cells	Cancer cells
A3_T	3253	1901	3224	1900	0.00307409	0.0138334	A3_T_ACCTCCGCAGTATATAGACC	Targeted	Padi4 + cancer cells	Cancer cells
A3_T	2158	1428	2494	1428	0.00278035	0.0152919	A3_T_ACCTCTAGGTAGGCGGAAGC	Targeted	Macrophages	Immune cells
A3_T	3314	2277	3296	2276	0.0126735	0.032589	A3_T_ACCTCTAGGTCAACTGTGGC	Targeted	Top2a + cancer cells	Cancer cells
A3_T	2083	1410	2478	1409	0.0144023	0.0369659	A3_T_ACCTCTAGGTGAGTATGGCA	Targeted	Top2a + cancer cells	Cancer cells
A3_T	1200	910	2422	934	0.0108333	0.0475	A3_T_ACCTGCTACTCGTGCACGGA	Targeted	Top2a + cancer cells	Cancer cells
A3_T	867	750	2101	873	0.0126874	0.0253749	A3_T_ACCTGCTACTGTCTGATTAT	Targeted	Padi4 + cancer cells	Cancer cells
A3_T	4164	2238	3550	2238	0.00120077	0.0108069	A3_T_ACCTGCTACTTCCAAGCGGT	Targeted	Padi4 + cancer cells	Cancer cells
A3_T	4877	2407	3538	2377	0.000820176	0.0104572	A3_T_ACCTGCTACTTGCTCTATTC	Targeted	Padi4 + cancer cells	Cancer cells
A3_T	2479	1767	2545	1767	0.0112949	0.0544574	A3_T_ACCTGCTACTTTCGATCGAA	Targeted	Top2a + cancer cells	Cancer cells
A3_T	1226	869	2473	906	0.00734095	0.0277325	A3_T_ACCTGGTCTCAACAGTCAAG	Targeted	Top2a + cancer cells	Cancer cells
A3_T	1179	851	2395	895	0.00254453	0.0245971	A3_T_ACCTGGTCTCACCTCGCAGA	Targeted	Macrophages	Immune cells
A3_T	919	748	2121	847	0.00761697	0.0206746	A3_T_ACCTGGTCTCAGTCTAAGTG	Targeted	Top2a + cancer cells	Cancer cells
A3_T	3398	1761	3308	1761	0.000588582	0.00912301	A3_T_ACCTGGTCTCCAACAAGCCG	Targeted	Padi4 + cancer cells	Cancer cells
A3_T	7978	3416	3315	2157	0.0186764	0.0211833	A3_T_ACCTGGTCTCCGACGGTAAC	Targeted	Padi4 + cancer cells	Cancer cells
A3_T	4763	2417	3553	2406	0.000629855	0.0151165	A3_T_ACCTGGTCTCCTGTAGTTGT	Targeted	Padi4 + cancer cells	Cancer cells
A3_T	3824	2110	3480	2108	0.00313808	0.01909	A3_T_ACCTGGTCTCGCCGACTGCC	Targeted	Macrophages	Immune cells
A3_T	2238	1419	2511	1416	0.00714924	0.0728329	A3_T_ACCTGGTCTCGCGTGACTTG	Targeted	T cells	Immune cells
A3_T	4869	2500	3588	2467	0.0201273	0.0326556	A3_T_ACCTGGTCTCGTTGGCTCGC	Targeted	Padi4 + cancer cells	Cancer cells
A3_T	1986	1322	2479	1321	0.0040282	0.0181269	A3_T_ACCTGGTCTCTAGATCGCGA	Targeted	Padi4 + cancer cells	Cancer cells
A3_T	1016	727	2241	839	0.000984252	0.0305118	A3_T_ACCTGTAGCCACATCATCTT	Targeted	Padi4 + cancer cells	Cancer cells
A3_T	6956	3147	3647	2385	0.00359402	0.0119321	A3_T_ACCTGTAGCCAGAGGCCTAC	Targeted	Top2a + cancer cells	Cancer cells
A3_T	1400	1039	2686	1045	0.005	0.0228571	A3_T_ACCTGTAGCCGTCTACTGAT	Targeted	Padi4 + cancer cells	Cancer cells
A3_T	3599	1962	3421	1959	0.00666852	0.0138927	A3_T_ACCTGTAGCCGTTCTGATAC	Targeted	MSCs	Other cells
A3_T	3407	2085	3350	2084	0.0044027	0.0243616	A3_T_ACCTGTAGCCTCCACTGTCA	Targeted	Macrophages	Immune cells
A3_T	1962	1302	2473	1300	0.0107034	0.0163099	A3_T_ACCTTACTTCGTACGAGTTC	Targeted	Padi4 + cancer cells	Cancer cells
A3_T	1169	907	2404	931	0.00769889	0.0290847	A3_T_ACCTTCATGTATCTGTGTAC	Targeted	Top2a + cancer cells	Cancer cells
A3_T	4345	2281	3524	2273	0.00529344	0.0227848	A3_T_ACCTTCATGTTGTCATCGTA	Targeted	Padi4 + cancer cells	Cancer cells
A3_T	1395	994	2614	1010	0.00215054	0.027957	A3_T_ACCTTCATGTTTAATAGTAC	Targeted	T cells	Immune cells
A3_T	3370	2025	3310	2025	0.0106825	0.037092	A3_T_ACCTTCGCGCAACGTTGGTC	Targeted	Padi4 + cancer cells	Cancer cells
A3_T	2743	1656	2769	1656	0.00109369	0.0116661	A3_T_ACCTTCGCGCAGTGACCTAT	Targeted	Top2a + cancer cells	Cancer cells
A3_T	2359	1522	2569	1521	0.00466299	0.0173802	A3_T_ACCTTCGCGCCATCAGCTCC	Targeted	Padi4 + cancer cells	Cancer cells
A3_T	1578	1144	2588	1144	0.00316857	0.0101394	A3_T_ACCTTCGCGCGTTCCTCAAG	Targeted	Padi4 + cancer cells	Cancer cells
A3_T	5400	2699	3682	2547	0.00166667	0.0188889	A3_T_ACCTTCGCGCTAGGCGTTCA	Targeted	Top2a + cancer cells	Cancer cells
A3_T	1180	857	2397	902	0.00508475	0.0194915	A3_T_ACCTTCGCGCTATAGAGTTC	Targeted	MSCs	Other cells
A3_T	2658	1684	2693	1681	0.00564334	0.0188111	A3_T_ACCTTCGCGCTCTCCTACAG	Targeted	Cdh3 + Epithelial cells	Other cells
A3_T	4769	2567	3592	2555	0.00356469	0.016775	A3_T_ACCTTCGCGCTTCATTGCGA	Targeted	Top2a + cancer cells	Cancer cells
A3_T	858	703	2117	848	0.0034965	0.0174825	A3_T_ACGAAGAGTTAACGCGGACA	Targeted	Macrophages	Immune cells
A3_T	1923	1328	2427	1328	0.00312012	0.0312012	A3_T_ACGAAGAGTTAAGAATAGGA	Targeted	Padi4 + cancer cells	Cancer cells
A3_T	2679	1708	2726	1707	0.00410601	0.0182904	A3_T_ACGAAGAGTTATGCTAACAT	Targeted	Padi4 + cancer cells	Cancer cells
A3_T	5197	2866	3713	2776	0.00192419	0.0192419	A3_T_ACGAAGAGTTCCTACCGCTT	Targeted	Top2a + cancer cells	Cancer cells
A3_T	5206	2600	3679	2511	0.00326546	0.0249712	A3_T_ACGAAGAGTTGCGGCCAACC	Targeted	Padi4 + cancer cells	Cancer cells
A3_T	957	713	2152	841	0.00940439	0.0135841	A3_T_ACGAAGAGTTTTGCCTTAGG	Targeted	DCs	Immune cells
A3_T	2246	1455	2539	1455	0.00222618	0.0102404	A3_T_ACGAATCAGTAGAGAACGGA	Targeted	Padi4 + cancer cells	Cancer cells
A3_T	6704	3384	3679	2692	0.00238663	0.0198389	A3_T_ACGAATCAGTGCAACGATTG	Targeted	Top2a + cancer cells	Cancer cells
A3_T	4874	2382	3535	2359	0.00102585	0.0135412	A3_T_ACGAATCAGTTAGTGGCCGT	Targeted	Padi4 + cancer cells	Cancer cells
A3_T	3549	2063	3402	2063	0.00309946	0.0169062	A3_T_ACGAATTATCACCGGACATC	Targeted	Padi4 + cancer cells	Cancer cells
A3_T	1812	1210	2492	1209	0.00165563	0.0093819	A3_T_ACGAATTATCCGGAGCCAGC	Targeted	Padi4 + cancer cells	Cancer cells
A3_T	2251	1571	2484	1570	0.00621946	0.0173256	A3_T_ACGAATTATCCTCCTGGATA	Targeted	Macrophages	Immune cells
A3_T	3706	2172	3499	2171	0.00188883	0.0172693	A3_T_ACGAATTATCGCGGCATAGC	Targeted	Macrophages	Immune cells
A3_T	988	785	2200	876	0.00202429	0.0172065	A3_T_ACGAATTATCGGCAACGTCG	Targeted	Endothelial cells	Other cells
A3_T	3110	1879	3106	1879	0.00289389	0.0228296	A3_T_ACGAATTATCTTAAGAGATC	Targeted	Padi4 + cancer cells	Cancer cells
A3_T	6781	3033	3470	2261	0.00280195	0.0204985	A3_T_ACGACTGCTTGACGCGCCAC	Targeted	Padi4 + cancer cells	Cancer cells
A3_T	928	770	2136	880	0.00646552	0.0237069	A3_T_ACGACTGCTTGAGAACGATT	Targeted	T cells	Immune cells
A3_T	5602	3047	3755	2800	0.0174938	0.0298108	A3_T_ACGACTGCTTGCTTATACAT	Targeted	Top2a + cancer cells	Cancer cells
A3_T	4363	2409	3578	2406	0.02292	0.0300252	A3_T_ACGACTGCTTTATATTAGCC	Targeted	Padi4 + cancer cells	Cancer cells
A3_T	4566	2651	3629	2643	0.022558	0.0523434	A3_T_ACGACTGCTTTATGCCGATG	Targeted	Top2a + cancer cells	Cancer cells
A3_T	2038	1353	2479	1352	0.00539745	0.00981354	A3_T_ACGCAATCTTAACGAAGGAA	Targeted	Macrophages	Immune cells
A3_T	2617	1612	2686	1610	0.0374475	0.0217807	A3_T_ACGCAATCTTAAGTCCACGA	Targeted	Padi4 + cancer cells	Cancer cells
A3_T	1189	887	2385	921	0.0134567	0.0403701	A3_T_ACGCAATCTTAGCCTTATAT	Targeted	Top2a + cancer cells	Cancer cells
A3_T	1069	864	2285	929	0.0159027	0.0327409	A3_T_ACGCAATCTTAGGTTATCTA	Targeted	Top2a + cancer cells	Cancer cells
A3_T	8215	3485	3189	2084	0.00121729	0.0133901	A3_T_ACGCAATCTTATGAGACAGC	Targeted	Top2a + cancer cells	Cancer cells
A3_T	5249	2629	3670	2533	0.0015241	0.0131454	A3_T_ACGCAATCTTCAGGCTCAGT	Targeted	Padi4 + cancer cells	Cancer cells
A3_T	1216	830	2439	871	0.00411184	0.0254934	A3_T_ACGCAATCTTGCTATAGTAT	Targeted	T cells	Immune cells
A3_T	1285	1002	2544	1016	0.00389105	0.0171206	A3_T_ACGCAATCTTTATGTGGTAA	Targeted	Padi4 + cancer cells	Cancer cells
A3_T	2475	1529	2609	1527	0.00606061	0.0145455	A3_T_ACGCATATACTAATGAGAGA	Targeted	Macrophages	Immune cells
A3_T	7643	3229	3419	2207	0.00562606	0.0136072	A3_T_ACGCATATACTCAGTGGCTA	Targeted	Top2a + cancer cells	Cancer cells
A3_T	5365	2467	3613	2357	0.00111836	0.0130475	A3_T_ACGCATATACTCTTACTGTA	Targeted	Padi4 + cancer cells	Cancer cells
A3_T	1484	1058	2599	1070	0.0074124	0.0229111	A3_T_ACGCGGTCTGAGCCGTGACC	Targeted	Macrophages	Immune cells
A3_T	6627	2907	3554	2266	0.00845028	0.0155425	A3_T_ACGCGGTCTGAGTCAGACAA	Targeted	Padi4 + cancer cells	Cancer cells
A3_T	7278	3244	3591	2345	0.0226711	0.0513877	A3_T_ACGCGGTCTGCAAGTGCGGT	Targeted	Top2a + cancer cells	Cancer cells
A3_T	3029	1707	3025	1706	0.00561241	0.0227798	A3_T_ACGCGGTCTGCGACTTCGTG	Targeted	Macrophages	Immune cells
A3_T	1641	1175	2502	1179	0.00365631	0.0231566	A3_T_ACGCGGTCTGGTAATGCTGA	Targeted	Macrophages	Immune cells
A3_T	2302	1487	2528	1487	0.0212858	0.032146	A3_T_ACGCGGTCTGTTGAGTAGAA	Targeted	Macrophages	Immune cells
A3_T	4755	2164	3567	2137	0.00210305	0.0191377	A3_T_ACGCTATGTAACGATAATCA	Targeted	Neutrophils	Immune cells
A3_T	942	733	2141	857	0.0106157	0.0286624	A3_T_ACGCTATGTAATTAAGACTG	Targeted	Macrophages	Immune cells
A3_T	6723	3188	3575	2475	0.00594972	0.0171055	A3_T_ACGCTATGTACAATAACACT	Targeted	Top2a + cancer cells	Cancer cells
A3_T	5469	2534	3641	2346	0.00292558	0.0124337	A3_T_ACGCTATGTACACCTTGGAG	Targeted	Top2a + cancer cells	Cancer cells
A3_T	3280	1745	3219	1740	0.000609756	0.0118902	A3_T_ACGCTATGTACGAGCGGTCG	Targeted	MSCs	Other cells
A3_T	3546	1820	3367	1820	0.0121263	0.0259447	A3_T_ACGCTATGTAGACTCTTGGC	Targeted	Top2a + cancer cells	Cancer cells
A3_T	5669	2897	3733	2656	0.00335156	0.0160522	A3_T_ACGCTCACGTAGCCGTCTCG	Targeted	Top2a + cancer cells	Cancer cells
A3_T	1763	1335	2409	1335	0.0107771	0.0431083	A3_T_ACGCTCACGTATTCTCCATA	Targeted	Top2a + cancer cells	Cancer cells
A3_T	2691	1604	2745	1604	0.000743218	0.0133779	A3_T_ACGCTCACGTGCAACATATA	Targeted	Padi4 + cancer cells	Cancer cells
A3_T	2718	1646	2765	1646	0.0261221	0.0286976	A3_T_ACGCTCACGTTTCTCTTGGT	Targeted	Padi4 + cancer cells	Cancer cells
A3_T	5049	2586	3633	2545	0.003367	0.0221826	A3_T_ACGGTAAGAAACGCCTCCGA	Targeted	Padi4 + cancer cells	Cancer cells
A3_T	4010	2115	3524	2115	0.00274314	0.0127182	A3_T_ACGGTAAGAAATACGGCCTC	Targeted	Padi4 + cancer cells	Cancer cells
A3_T	2451	1499	2607	1499	0.00163199	0.0199918	A3_T_ACGGTAAGAATAGATGACAA	Targeted	Padi4 + cancer cells	Cancer cells
A3_T	1490	891	2578	904	0.00201342	0.0167785	A3_T_ACGGTAAGAATGCCTAACTT	Targeted	Macrophages	Immune cells
A3_T	881	603	2109	748	0.0170261	0.0363224	A3_T_ACGGTACCGCATGCTAACAT	Targeted	Neutrophils	Immune cells
A3_T	2262	1503	2501	1503	0.00839965	0.0274094	A3_T_ACGGTACCGCCAGGATCCAT	Targeted	Macrophages	Immune cells
A3_T	3107	1648	3091	1646	0.00160927	0.00740264	A3_T_ACGGTACCGCCGAACCGCAA	Targeted	MSCs	Other cells
A3_T	4058	2225	3524	2224	0.00936422	0.0308034	A3_T_ACGGTACCGCCTAACACAGG	Targeted	Padi4 + cancer cells	Cancer cells
A3_T	4280	2304	3565	2302	0.00280374	0.00724299	A3_T_ACGGTACCGCGCTTGTCACT	Targeted	Top2a + cancer cells	Cancer cells
A3_T	1426	845	2592	861	0.00701262	0.0245442	A3_T_ACGGTACCGCGTAGAGATCC	Targeted	Neutrophils	Immune cells
A3_T	4077	1931	3518	1923	0.00171695	0.00515085	A3_T_ACGGTACCGCTAGGCTGATT	Targeted	MSCs	Other cells
A3_T	903	728	2115	843	0.00332226	0.0166113	A3_T_ACGGTACCGCTGAGCGACCA	Targeted	Macrophages	Immune cells
A3_T	3283	1936	3248	1935	0.00517819	0.0204082	A3_T_ACGGTACCGCTTACGATGGT	Targeted	Macrophages	Immune cells
A3_T	2774	1697	2794	1695	0.00144196	0.0158616	A3_T_ACGGTCTGGTACCGCGCAAG	Targeted	Padi4 + cancer cells	Cancer cells
A3_T	7787	3025	3415	1896	0.00616412	0.010402	A3_T_ACGGTCTGGTACCTACGGCT	Targeted	MSCs	Other cells
A3_T	1226	946	2444	978	0.00163132	0.0154976	A3_T_ACGGTCTGGTAGAACCATTA	Targeted	Macrophages	Immune cells
A3_T	3120	1836	3113	1834	0.0201923	0.024359	A3_T_ACGGTCTGGTTAGACGTCTA	Targeted	Monocytes	Immune cells
A3_T	1946	1288	2467	1287	0.0061665	0.0154162	A3_T_ACGGTCTGGTTCCTCATGTT	Targeted	Padi4 + cancer cells	Cancer cells
A3_T	6699	2978	3517	2309	0.0125392	0.0149276	A3_T_ACGGTTATGGACTCCTGTCG	Targeted	Top2a + cancer cells	Cancer cells
A3_T	2341	1417	2549	1416	0.0192226	0.0264844	A3_T_ACGGTTATGGCTAAGTCTTG	Targeted	Monocytes	Immune cells
A3_T	1964	1131	2510	1131	0.00458248	0.0183299	A3_T_ACGGTTATGGGCCATAGGCA	Targeted	Padi4 + cancer cells	Cancer cells
A3_T	9687	3906	2897	1841	0.00381955	0.0173428	A3_T_ACGGTTATGGGTGCTCGTTA	Targeted	Padi4 + cancer cells	Cancer cells
A3_T	1262	1001	2517	1019	0.00316957	0.0142631	A3_T_ACGGTTATGGTAGTGGCCGT	Targeted	Top2a + cancer cells	Cancer cells
A3_T	4111	2152	3540	2151	0.0014595	0.0109462	A3_T_ACGGTTCTCCAATGGCCAGT	Targeted	Padi4 + cancer cells	Cancer cells
A3_T	1630	1145	2501	1146	0.00368098	0.0177914	A3_T_ACGGTTCTCCACGGTATATC	Targeted	Macrophages	Immune cells
A3_T	3861	2060	3488	2059	0.002331	0.011137	A3_T_ACGGTTCTCCATTACTGAAG	Targeted	Macrophages	Immune cells
A3_T	913	770	2118	896	0.0153341	0.0536692	A3_T_ACGGTTCTCCCTGGTACTGT	Targeted	Top2a + cancer cells	Cancer cells
A3_T	1153	821	2401	857	0.00693842	0.0190807	A3_T_ACGGTTCTCCCTTCGCAATA	Targeted	Padi4 + cancer cells	Cancer cells
A3_T	1966	1277	2478	1276	0.00457782	0.0193286	A3_T_ACGGTTCTCCTTGAGTCCAG	Targeted	Macrophages	Immune cells
A3_T	1977	1255	2482	1255	0.00202327	0.0207385	A3_T_ACGTAAGAATACGCGTCAAT	Targeted	Padi4 + cancer cells	Cancer cells
A3_T	4115	2149	3553	2147	0.00631835	0.0218712	A3_T_ACGTAAGAATATGTCACGCT	Targeted	Padi4 + cancer cells	Cancer cells
A3_T	7644	3287	3376	2197	0.00627943	0.0211931	A3_T_ACGTAAGAATCAATCCAGAC	Targeted	Padi4 + cancer cells	Cancer cells
A3_T	4600	2637	3614	2625	0.0106522	0.0273913	A3_T_ACGTAAGAATGCGCTCATAC	Targeted	Top2a + cancer cells	Cancer cells
A3_T	1258	916	2483	950	0.0484897	0.0620032	A3_T_ACGTAAGAATGGCTGCTGCT	Targeted	Top2a + cancer cells	Cancer cells
A3_T	5312	2627	3681	2506	0.00263554	0.0116717	A3_T_ACGTAAGAATTCACATAGAC	Targeted	Padi4 + cancer cells	Cancer cells
A3_T	3994	2128	3532	2128	0.00300451	0.00951427	A3_T_ACGTAGCAACTCTCAGAACC	Targeted	Macrophages	Immune cells
A3_T	833	675	2093	844	0.00840336	0.0336134	A3_T_ACGTAGCAACTCTGCAGCGT	Targeted	Top2a + cancer cells	Cancer cells
A3_T	7241	2939	3534	2015	0.00331446	0.0145008	A3_T_ACGTAGCAACTGAGCGACCA	Targeted	MSCs	Other cells
A3_T	3529	1992	3400	1991	0.0034004	0.0136016	A3_T_ACGTCCACCTATAGAGACTA	Targeted	Macrophages	Immune cells
A3_T	3829	2129	3509	2128	0.0052233	0.0287281	A3_T_ACGTCCACCTATGTCACGCT	Targeted	Macrophages	Immune cells
A3_T	4215	2144	3513	2144	0.00166074	0.0147094	A3_T_ACGTCCACCTTGTAATCATC	Targeted	Padi4 + cancer cells	Cancer cells
A3_T	2928	1755	2929	1753	0.00136612	0.0273224	A3_T_ACGTCTCTAGAAGTGAACTG	Targeted	Padi4 + cancer cells	Cancer cells
A3_T	3388	2103	3338	2101	0.00501771	0.0401417	A3_T_ACGTCTCTAGATAGAAGTTC	Targeted	Macrophages	Immune cells
A3_T	1075	702	2296	777	0.0055814	0.0288372	A3_T_ACGTCTCTAGCCGCACTGTC	Targeted	Neutrophils	Immune cells
A3_T	1849	1197	2441	1197	0.00540833	0.0210925	A3_T_ACGTCTCTAGCCGCAGCAAG	Targeted	Monocytes	Immune cells
A3_T	2357	1606	2523	1604	0.0101824	0.0352143	A3_T_ACGTCTCTAGCTGTGTGGTC	Targeted	T cells	Immune cells
A3_T	2149	1486	2508	1486	0.0176826	0.025128	A3_T_ACGTCTCTAGCTTATGTAGT	Targeted	Top2a + cancer cells	Cancer cells
A3_T	1515	1107	2580	1112	0.0211221	0.0277228	A3_T_ACGTCTCTAGGTACTGGTAG	Targeted	Macrophages	Immune cells
A3_T	5103	2501	3605	2433	0.00176367	0.0148932	A3_T_ACGTCTCTAGTACTAGCGGA	Targeted	Padi4 + cancer cells	Cancer cells
A3_T	3311	1801	3253	1799	0.00181214	0.012383	A3_T_ACGTCTCTAGTATGGAAGCT	Targeted	Prlr + Epithelial cells	Immune cells
A3_T	6734	3023	3525	2315	0.002673	0.014256	A3_T_ACGTCTCTAGTCGCTTACCG	Targeted	Padi4 + cancer cells	Cancer cells
A3_T	1269	897	2469	921	0.00551615	0.0433412	A3_T_ACGTCTCTAGTGGCTATACC	Targeted	Neutrophils	Immune cells
A3_T	5545	2704	3693	2491	0.000360685	0.0119026	A3_T_ACGTCTCTAGTGGTGTCGCT	Targeted	Top2a + cancer cells	Cancer cells
A3_T	6033	2889	3658	2468	0.0066302	0.0164097	A3_T_ACGTCTCTAGTGTTCGTCGT	Targeted	Padi4 + cancer cells	Cancer cells
A3_T	1300	963	2559	977	0.00769231	0.0223077	A3_T_ACGTCTCTAGTTGTGCTCAG	Targeted	Padi4 + cancer cells	Cancer cells
A3_T	1503	1018	2566	1028	0.00266134	0.0226214	A3_T_ACGTGCTATAAAGCACCGAT	Targeted	Macrophages	Immune cells
A3_T	1726	1214	2460	1214	0.00579374	0.0168019	A3_T_ACGTGCTATAATGGCTATTG	Targeted	Monocytes	Immune cells
A3_T	4362	2555	3617	2552	0.0119211	0.0158184	A3_T_ACGTGCTATAATTGCTAGAG	Targeted	Top2a + cancer cells	Cancer cells
A3_T	7633	3327	3365	2198	0.00825364	0.0425783	A3_T_ACGTGCTATACGGTAGGTGC	Targeted	Padi4 + cancer cells	Cancer cells
A3_T	3358	1855	3293	1854	0	0.00982728	A3_T_ACGTGCTATAGTCTGATTAT	Targeted	Padi4 + cancer cells	Cancer cells
A3_T	3746	2049	3457	2048	0.00373732	0.0357715	A3_T_ACGTGCTATAGTGGCTTCTA	Targeted	Top2a + cancer cells	Cancer cells
A3_T	4022	2211	3543	2211	0.00273496	0.014918	A3_T_ACGTGCTATATTCCTGTCAT	Targeted	Padi4 + cancer cells	Cancer cells
A3_T	1014	777	2236	862	0.00197239	0.0266272	A3_T_ACGTTAGGACACGTACATAA	Targeted	Monocytes	Immune cells
A3_T	5428	2536	3648	2397	0.00313191	0.0263449	A3_T_ACGTTAGGACCGCGTTGACG	Targeted	Padi4 + cancer cells	Cancer cells
A3_T	1241	761	2422	805	0.00564061	0.0209508	A3_T_ACGTTAGGACGTAGAGATCC	Targeted	Neutrophils	Immune cells
A3_T	5425	2777	3678	2616	0.000921659	0.0149309	A3_T_ACGTTAGGACGTTCAATTCC	Targeted	Top2a + cancer cells	Cancer cells
A3_T	7539	3179	3337	2110	0.00424459	0.0161825	A3_T_ACGTTAGGACTACTGCGGTG	Targeted	Padi4 + cancer cells	Cancer cells
A3_T	853	712	2102	853	0.010551	0.0480657	A3_T_ACGTTAGGACTGATGCCAAC	Targeted	T cells	Immune cells
A3_T	2241	1444	2504	1443	0.00446229	0.0174029	A3_T_ACGTTAGGACTTCAACGGCG	Targeted	Monocytes	Immune cells
A3_T	4197	2260	3548	2257	0.00309745	0.0111985	A3_T_ACTAACGCACAATATGAGAG	Targeted	Padi4 + cancer cells	Cancer cells
A3_T	844	728	2076	848	0.0118483	0.0414692	A3_T_ACTAACGCACGACGCGCCAC	Targeted	Top2a + cancer cells	Cancer cells
A3_T	5333	2643	3663	2521	0.00225014	0.0105007	A3_T_ACTAACGCACTACGGCACTA	Targeted	Padi4 + cancer cells	Cancer cells
A3_T	1272	1010	2516	1035	0.0086478	0.0393082	A3_T_ACTAACGCACTCAGTGTTAA	Targeted	Padi4 + cancer cells	Cancer cells
A3_T	1539	1053	2555	1057	0.0149448	0.0324886	A3_T_ACTAACGCACTTGCGCAAGT	Targeted	Macrophages	Immune cells
A3_T	4605	2382	3564	2374	0.00499457	0.0138979	A3_T_ACTAAGCCGTAGAATTCCTG	Targeted	Padi4 + cancer cells	Cancer cells
A3_T	1060	784	2274	866	0.00754717	0.0245283	A3_T_ACTAAGCCGTAGCGAGAACC	Targeted	MSCs	Other cells
A3_T	823	669	2082	828	0.00850547	0.018226	A3_T_ACTAAGCCGTCAGCTAACAC	Targeted	Macrophages	Immune cells
A3_T	9381	3888	2842	1762	0.00159898	0.0152436	A3_T_ACTAAGCCGTCCTGTAAGGT	Targeted	MSCs	Other cells
A3_T	2348	1367	2564	1367	0.00298126	0.0208688	A3_T_ACTAAGCCGTCGCAGACCAG	Targeted	Macrophages	Immune cells
A3_T	4093	2204	3527	2203	0.00903982	0.0166137	A3_T_ACTAAGCCGTGTCCGAGCCG	Targeted	Top2a + cancer cells	Cancer cells
A3_T	933	696	2175	805	0.00428725	0.0192926	A3_T_ACTACGACATATGCAGATCC	Targeted	Macrophages	Immune cells
A3_T	6127	2824	3632	2376	0.00293782	0.0155051	A3_T_ACTACGACATGACCTGTGAT	Targeted	Padi4 + cancer cells	Cancer cells
A3_T	1833	1250	2477	1250	0.00600109	0.0250955	A3_T_ACTACGACATGTGAATGCTC	Targeted	Padi4 + cancer cells	Cancer cells
A3_T	1716	1129	2429	1128	0.00291375	0.0145688	A3_T_ACTACGACATTGATTAGCTG	Targeted	Macrophages	Immune cells
A3_T	1408	1084	2679	1102	0.00142045	0.0198864	A3_T_ACTAGGACCAAATCTCGTCT	Targeted	Top2a + cancer cells	Cancer cells
A3_T	2153	1419	2495	1418	0.00418021	0.014863	A3_T_ACTAGGACCAAATGCGGCAT	Targeted	Macrophages	Immune cells
A3_T	1183	912	2425	945	0.0253593	0.0363483	A3_T_ACTAGGACCACAAGTGCGGT	Targeted	Padi4 + cancer cells	Cancer cells
A3_T	2053	1366	2462	1366	0.0326352	0.0267901	A3_T_ACTAGGACCACTATTGGAAT	Targeted	Monocytes	Immune cells
A3_T	6116	2878	3630	2415	0.00114454	0.01586	A3_T_ACTAGGACCATCTCGTAGTT	Targeted	Top2a + cancer cells	Cancer cells
A3_T	3746	2152	3474	2151	0.00320342	0.0176188	A3_T_ACTAGGACCATCTCTTACGC	Targeted	Top2a + cancer cells	Cancer cells
A3_T	2311	1557	2531	1557	0.00475984	0.0263955	A3_T_ACTAGGCATCAAGTCCGGCT	Targeted	Padi4 + cancer cells	Cancer cells
A3_T	1273	1010	2521	1023	0.0196386	0.0392773	A3_T_ACTAGGCATCACACAGACTG	Targeted	Top2a + cancer cells	Cancer cells
A3_T	2081	1279	2511	1276	0	0.0100913	A3_T_ACTAGGCATCCCGCGCATGA	Targeted	Macrophages	Immune cells
A3_T	1512	1161	2598	1164	0.00396825	0.0257937	A3_T_ACTAGGCATCCGGTGTGAGT	Targeted	Top2a + cancer cells	Cancer cells
A3_T	1103	868	2318	919	0.00362647	0.0299184	A3_T_ACTAGGCATCTAATATTAAC	Targeted	Top2a + cancer cells	Cancer cells
A3_T	7740	3527	3335	2303	0.00129199	0.0277778	A3_T_ACTAGGCATCTCAATCACGC	Targeted	Top2a + cancer cells	Cancer cells
A3_T	1387	1026	2668	1035	0.00576784	0.0281182	A3_T_ACTATACCTTAACTCAGTTA	Targeted	Padi4 + cancer cells	Cancer cells
A3_T	2894	1804	2898	1804	0.000345543	0.0200415	A3_T_ACTATACCTTATCTGTGTAC	Targeted	Top2a + cancer cells	Cancer cells
A3_T	4124	2224	3529	2224	0.00436469	0.0196411	A3_T_ACTATACCTTCAGCTAACAC	Targeted	Padi4 + cancer cells	Cancer cells
A3_T	1351	1001	2587	1026	0.00444115	0.0222058	A3_T_ACTATACCTTGCTATAGTAT	Targeted	Macrophages	Immune cells
A3_T	1355	1009	2613	1031	0.0118081	0.0428044	A3_T_ACTATACCTTGTGGTACAGG	Targeted	Macrophages	Immune cells
A3_T	3692	2421	3558	2420	0.00514626	0.0265439	A3_T_ACTCAATATGAACATTACGG	Targeted	Top2a + cancer cells	Cancer cells
A3_T	5690	2710	3656	2433	0.00527241	0.0115993	A3_T_ACTCAATATGAGCAAGTTGA	Targeted	Padi4 + cancer cells	Cancer cells
A3_T	1341	911	2540	950	0.0432513	0.0812826	A3_T_ACTCAATATGGGATAGAGAT	Targeted	T cells	Immune cells
A3_T	4394	2304	3526	2302	0.0118343	0.0261721	A3_T_ACTCAATATGGGCAACGTCG	Targeted	Padi4 + cancer cells	Cancer cells
A3_T	2322	1536	2525	1536	0.00645995	0.0176572	A3_T_ACTCAATATGGGTCCTACTG	Targeted	Macrophages	Immune cells
A3_T	6619	2913	3526	2260	0.00332376	0.0137483	A3_T_ACTCAATATGTGAACAATGG	Targeted	Padi4 + cancer cells	Cancer cells
A3_T	1873	1393	2347	1392	0.00213561	0.0266951	A3_T_ACTCAATATGTGCCGTCCTA	Targeted	Neutrophils	Immune cells
A3_T	5184	2728	3686	2654	0.0108025	0.0322145	A3_T_ACTCAATATGTGGCCATGGT	Targeted	Padi4 + cancer cells	Cancer cells
A3_T	4013	2201	3535	2201	0.00124595	0.0176925	A3_T_ACTCACATTCGAACACGTGG	Targeted	Padi4 + cancer cells	Cancer cells
A3_T	3127	1896	3121	1895	0.0214263	0.0348577	A3_T_ACTCACATTCGACACGCTCA	Targeted	Padi4 + cancer cells	Cancer cells
A3_T	3743	2110	3483	2108	0.00721347	0.0160299	A3_T_ACTCACATTCTTCTCTTGGT	Targeted	Macrophages	Immune cells
A3_T	3881	2380	3555	2378	0.00412265	0.0175213	A3_T_ACTCACCAATCTGTGTGGTC	Targeted	Top2a + cancer cells	Cancer cells
A3_T	1396	1041	2638	1056	0.00143266	0.0222063	A3_T_ACTCACGGCACCTGTACTGG	Targeted	DCs	Immune cells
A3_T	5053	2573	3626	2522	0.00989511	0.0488819	A3_T_ACTCACGGCACTGGCTTACC	Targeted	Top2a + cancer cells	Cancer cells
A3_T	6726	3233	3554	2484	0.00862325	0.0288433	A3_T_ACTCACGGCAGTCATGCCAG	Targeted	Top2a + cancer cells	Cancer cells
A3_T	4581	1994	3517	1984	0.0030561	0.0124427	A3_T_ACTCACGGCATGAACCTATC	Targeted	Macrophages	Immune cells
A3_T	3488	1863	3351	1861	0.00516055	0.0235092	A3_T_ACTCACGGCATTCTATGATA	Targeted	DCs	Immune cells
A3_T	3095	1783	3086	1781	0.00420032	0.0113086	A3_T_ACTCAGTCGAACGACAGATC	Targeted	Pericytes	Immune cells
A3_T	858	740	2099	874	0.0174825	0.048951	A3_T_ACTCAGTCGAACTGAACGCC	Targeted	Top2a + cancer cells	Cancer cells
A3_T	2501	1504	2621	1504	0.00279888	0.0135946	A3_T_ACTCAGTCGAAGCCGTCTCG	Targeted	Macrophages	Immune cells
A3_T	1477	1071	2573	1087	0.00880162	0.0501016	A3_T_ACTCAGTCGAAGTCAGGTCC	Targeted	T cells	Immune cells
A3_T	3215	1916	3200	1913	0.00435459	0.0339036	A3_T_ACTCAGTCGACGGTGTGAGT	Targeted	Macrophages	Immune cells
A3_T	7314	3161	3477	2219	0.00246103	0.0150396	A3_T_ACTCAGTCGACTGTTCCTAA	Targeted	Top2a + cancer cells	Cancer cells
A3_T	7127	3065	3473	2233	0.00294654	0.00757682	A3_T_ACTCAGTCGAGCCGAGGCTC	Targeted	Top2a + cancer cells	Cancer cells
A3_T	6748	3075	3509	2336	0.0019265	0.0136337	A3_T_ACTCATGCTTCGGATGCCGA	Targeted	Top2a + cancer cells	Cancer cells
A3_T	1162	873	2408	907	0.000860585	0.0180723	A3_T_ACTCATGCTTGACCGCGTGC	Targeted	Padi4 + cancer cells	Cancer cells
A3_T	1115	902	2343	942	0.00717489	0.0269058	A3_T_ACTCATGCTTGGTTAGTACT	Targeted	Top2a + cancer cells	Cancer cells
A3_T	1070	707	2275	791	0.00560748	0.0345794	A3_T_ACTCATGCTTTCGCCTATTA	Targeted	Neutrophils	Immune cells
A3_T	1156	881	2357	934	0.00432526	0.0121107	A3_T_ACTCCAGGAAATACGCGATA	Targeted	Erbb4 + Epithelial cells	Immune cells
A3_T	3122	1868	3111	1866	0.000960922	0.00736707	A3_T_ACTCCAGGAACAAGTGCTCC	Targeted	Macrophages	Immune cells
A3_T	3402	1921	3301	1921	0.00323339	0.0176367	A3_T_ACTCCAGGAACAGATTCAAG	Targeted	Padi4 + cancer cells	Cancer cells
A3_T	2720	1723	2750	1722	0.00477941	0.0327206	A3_T_ACTCCAGGAACCGTCGCCAC	Targeted	Padi4 + cancer cells	Cancer cells
A3_T	1733	1209	2455	1208	0.00923254	0.034622	A3_T_ACTCCAGGAATGGCTATACC	Targeted	T cells	Immune cells
A3_T	3230	1983	3205	1980	0.00309598	0.0133127	A3_T_ACTCCGGTACCGCTGAATGA	Targeted	Padi4 + cancer cells	Cancer cells
A3_T	2446	1519	2610	1519	0.000408831	0.0122649	A3_T_ACTCCGGTACGATCACAGTT	Targeted	Padi4 + cancer cells	Cancer cells
A3_T	5384	2634	3650	2490	0.00241456	0.0202452	A3_T_ACTCCGGTACTTAATAGTAC	Targeted	Padi4 + cancer cells	Cancer cells
A3_T	5317	2729	3703	2625	0.00357344	0.0306564	A3_T_ACTCGCCGTAACACACATCA	Targeted	Padi4 + cancer cells	Cancer cells
A3_T	6309	3059	3643	2507	0.00285307	0.0318592	A3_T_ACTCGCCGTAAGAATTCCTG	Targeted	Top2a + cancer cells	Cancer cells
A3_T	1384	983	2636	988	0.00361272	0.025289	A3_T_ACTCGCCGTACAAGAGAGAG	Targeted	Padi4 + cancer cells	Cancer cells
A3_T	2338	1529	2548	1529	0.00384944	0.0153978	A3_T_ACTCGCCGTACTTACACTAC	Targeted	Padi4 + cancer cells	Cancer cells
A3_T	3773	2086	3471	2085	0.000795123	0.0166976	A3_T_ACTCGCCGTATCGGCGCCGA	Targeted	Top2a + cancer cells	Cancer cells
A3_T	6108	3005	3687	2563	0.016372	0.0196464	A3_T_ACTGCGAGTCACGTTGGTGC	Targeted	Padi4 + cancer cells	Cancer cells
A3_T	2359	1639	2515	1638	0.0182281	0.0584994	A3_T_ACTGCGAGTCGGACAGGCAG	Targeted	T cells	Immune cells
A3_T	2016	1404	2440	1401	0.00595238	0.0168651	A3_T_ACTGCGAGTCGTTCTGATAC	Targeted	Padi4 + cancer cells	Cancer cells
A3_T	2691	1613	2741	1611	0.0040877	0.0219249	A3_T_ACTGCGAGTCTGCTATCCGT	Targeted	Monocytes	Immune cells
A3_T	4761	2346	3641	2317	0.0031506	0.00987188	A3_T_ACTGCGTCACATATTATTAC	Targeted	Endothelial cells	Other cells
A3_T	4956	2549	3617	2512	0.00443906	0.0433818	A3_T_ACTGCGTCACATCATACTTA	Targeted	Padi4 + cancer cells	Cancer cells
A3_T	1167	880	2380	936	0.00514139	0.0145673	A3_T_ACTGCGTCACGCCGCAAGCG	Targeted	T cells	Immune cells
A3_T	2241	1571	2515	1566	0.00535475	0.0165105	A3_T_ACTGCGTCACGGTCTGTTCT	Targeted	Macrophages	Immune cells
A3_T	1192	969	2441	1001	0.0159396	0.0385906	A3_T_ACTGCGTCACTTGCTAGCTT	Targeted	Top2a + cancer cells	Cancer cells
A3_T	3383	2075	3331	2074	0.00561632	0.0257168	A3_T_ACTGCTATTACCGTGCCGCA	Targeted	Monocytes	Immune cells
A3_T	1348	1086	2627	1097	0.0126113	0.0489614	A3_T_ACTGCTATTAGACCACTGAA	Targeted	Top2a + cancer cells	Cancer cells
A3_T	2423	1594	2570	1592	0.0103178	0.0317788	A3_T_ACTGCTATTAGGTCTGTTCT	Targeted	T cells	Immune cells
A3_T	7605	3482	3389	2325	0.0086785	0.0316897	A3_T_ACTGCTATTATATATTAGCC	Targeted	Padi4 + cancer cells	Cancer cells
A3_T	1392	1036	2635	1056	0.00718391	0.0244253	A3_T_ACTGCTATTATATTAATCTA	Targeted	T cells	Immune cells
A3_T	5164	2738	3693	2644	0.00309837	0.0147173	A3_T_ACTGCTATTATCTGTATGTT	Targeted	Macrophages	Immune cells
A3_T	4969	2469	3592	2427	0.00181123	0.0229422	A3_T_ACTGGTGGTTAGATTAGAGC	Targeted	Padi4 + cancer cells	Cancer cells
A3_T	3990	2357	3591	2357	0.00426065	0.0200501	A3_T_ACTGGTGGTTCTTAGTAGTC	Targeted	Macrophages	Immune cells
A3_T	7090	3533	3658	2667	0.00409027	0.0149506	A3_T_ACTGGTGGTTGGACAGGCAG	Targeted	Top2a + cancer cells	Cancer cells
A3_T	1432	1077	2713	1081	0	0.025838	A3_T_ACTGTATAGAACCGACCGAC	Targeted	Top2a + cancer cells	Cancer cells
A3_T	981	750	2187	847	0.00815494	0.0183486	A3_T_ACTGTATAGAGGACTTCATC	Targeted	T cells	Immune cells
A3_T	1294	950	2541	965	0.00463679	0.0193199	A3_T_ACTGTCAGCACAAGAAGAGT	Targeted	Padi4 + cancer cells	Cancer cells
A3_T	1150	916	2363	975	0.00869565	0.0408696	A3_T_ACTGTCAGCACCATGGCGTG	Targeted	T cells	Immune cells
A3_T	5458	2507	3640	2346	0.000916086	0.0340784	A3_T_ACTGTCAGCACTATTCAGCA	Targeted	Padi4 + cancer cells	Cancer cells
A3_T	7608	3196	3403	2162	0.00578339	0.0145899	A3_T_ACTGTCAGCAGCTAAGTCAC	Targeted	Padi4 + cancer cells	Cancer cells
A3_T	7285	2851	3706	2074	0.00247083	0.00796156	A3_T_ACTGTCAGCAGTCGCGAACC	Targeted	Top2a + cancer cells	Cancer cells
A3_T	4882	2529	3595	2505	0.000409668	0.0153626	A3_T_ACTGTCAGCAGTGCTCGTTA	Targeted	Top2a + cancer cells	Cancer cells
A3_T	9394	3809	2849	1803	0.00840962	0.0172451	A3_T_ACTGTCTCGCAGTCAGGTCC	Targeted	Padi4 + cancer cells	Cancer cells
A3_T	2212	1506	2511	1506	0.00271248	0.0212477	A3_T_ACTGTCTCGCGTTCAGAAGT	Targeted	Top2a + cancer cells	Cancer cells
A3_T	901	743	2098	889	0.036626	0.0788013	A3_T_ACTGTCTCGCTAGCCGATTC	Targeted	Top2a + cancer cells	Cancer cells
A3_T	1173	884	2400	906	0.00170503	0.0349531	A3_T_ACTGTGCAACAGAGCAATCG	Targeted	Top2a + cancer cells	Cancer cells
A3_T	6159	2904	3687	2488	0.00714402	0.019159	A3_T_ACTGTGCAACAGGCGCGTGA	Targeted	Padi4 + cancer cells	Cancer cells
A3_T	3643	2010	3436	2010	0.00741147	0.0123525	A3_T_ACTGTGCAACATAATTCAGG	Targeted	Macrophages	Immune cells
A3_T	4762	2576	3591	2556	0.00251995	0.0163797	A3_T_ACTGTGCAACATCAGTACCA	Targeted	Top2a + cancer cells	Cancer cells
A3_T	1176	904	2420	932	0.0085034	0.0280612	A3_T_ACTGTGCAACCTGTGAAGGA	Targeted	Padi4 + cancer cells	Cancer cells
A3_T	3669	2109	3467	2108	0.00245298	0.0171709	A3_T_ACTGTGCAACGCCGCAGTCC	Targeted	Macrophages	Immune cells
A3_T	1989	1357	2464	1357	0.00502765	0.00955254	A3_T_ACTGTGCAACGGAATGAAGA	Targeted	Padi4 + cancer cells	Cancer cells
A3_T	4015	2288	3605	2285	0.0141968	0.0525529	A3_T_ACTGTGCAACGGCTTCGTTC	Targeted	Erbb4 + Epithelial cells	Immune cells
A3_T	935	748	2142	868	0.0106952	0.0459893	A3_T_ACTGTGCAACGTTGGTAGTG	Targeted	T cells	Immune cells
A3_T	1976	1405	2429	1404	0.00404858	0.013664	A3_T_ACTGTTACACAATACCTCGT	Targeted	Top2a + cancer cells	Cancer cells
A3_T	2616	1425	2696	1424	0.00229358	0.021789	A3_T_ACTGTTACACAGCGATGCAT	Targeted	Macrophages	Immune cells
A3_T	5018	2313	3612	2242	0.0045835	0.0207254	A3_T_ACTGTTACACATTCCACTTC	Targeted	Macrophages	Immune cells
A3_T	6009	2809	3641	2417	0.00133134	0.0141454	A3_T_ACTGTTACACCGTGGACCAT	Targeted	Padi4 + cancer cells	Cancer cells
A3_T	5519	2845	3710	2643	0.00887842	0.0259105	A3_T_ACTGTTACACGACTCTTGGC	Targeted	Top2a + cancer cells	Cancer cells
A3_T	7396	3151	3373	2148	0.00473229	0.0151433	A3_T_ACTGTTACACGTCGCGTTCA	Targeted	Padi4 + cancer cells	Cancer cells
A3_T	1751	1174	2517	1174	0.00571102	0.0199886	A3_T_ACTGTTACACTACACAGGCG	Targeted	Padi4 + cancer cells	Cancer cells
A3_T	3948	2302	3555	2301	0.00202634	0.0184904	A3_T_ACTGTTACACTCTGCAGCGT	Targeted	Padi4 + cancer cells	Cancer cells
A3_T	4360	2371	3585	2370	0.00321101	0.0172018	A3_T_ACTGTTACACTCTGGATACA	Targeted	Macrophages	Immune cells
A3_T	2139	1442	2461	1440	0.0130902	0.0219729	A3_T_ACTGTTACACTTATCCTACG	Targeted	T cells	Immune cells
A3_T	7123	3113	3446	2259	0.00126351	0.0137582	A3_T_ACTGTTACACTTGCTGACTA	Targeted	Padi4 + cancer cells	Cancer cells
A3_T	1400	1047	2651	1065	0.00857143	0.0185714	A3_T_ACTGTTCACTTCACATAGAC	Targeted	Macrophages	Immune cells
A3_T	3139	1836	3129	1835	0.000318573	0.0127429	A3_T_ACTGTTCACTTCTATCGAGG	Targeted	Padi4 + cancer cells	Cancer cells
A3_T	848	726	2076	866	0.0141509	0.0318396	A3_T_ACTGTTGATGACGATACCAA	Targeted	Top2a + cancer cells	Cancer cells
A3_T	3545	2089	3398	2088	0.00394922	0.0177715	A3_T_ACTGTTGATGAGACATGCGT	Targeted	Padi4 + cancer cells	Cancer cells
A3_T	4676	2382	3528	2374	0.0156116	0.0198888	A3_T_ACTGTTGATGATAGGTTGAG	Targeted	Padi4 + cancer cells	Cancer cells
A3_T	6519	2977	3569	2375	0.00306796	0.014266	A3_T_ACTGTTGATGGCATCCGAGT	Targeted	Padi4 + cancer cells	Cancer cells
A3_T	5189	2621	3689	2544	0.00134901	0.00982848	A3_T_ACTGTTGATGGTCTCTGCTA	Targeted	Padi4 + cancer cells	Cancer cells
A3_T	3057	2020	3055	2019	0.00392542	0.0117763	A3_T_ACTGTTGATGGTCTGATACG	Targeted	Top2a + cancer cells	Cancer cells
A3_T	2058	1311	2521	1311	0.000485909	0.0102041	A3_T_ACTTATGGCCCCGCGCGCGG	Targeted	Padi4 + cancer cells	Cancer cells
A3_T	10686	4133	2968	1927	0.00935804	0.0301329	A3_T_ACTTATGGCCGGTATGTGGA	Targeted	Padi4 + cancer cells	Cancer cells
A3_T	2206	1476	2506	1476	0.00407978	0.0240254	A3_T_ACTTATGGCCTGCCTTCTTC	Targeted	Macrophages	Immune cells
A3_T	3210	1779	3184	1779	0.0267913	0.0152648	A3_T_ACTTATGGCCTTGGAGTCAG	Targeted	Padi4 + cancer cells	Cancer cells
A3_T	6099	2808	3625	2370	0.000491884	0.0113133	A3_T_ACTTCGGAGTCATGGATCCA	Targeted	Padi4 + cancer cells	Cancer cells
A3_T	2176	1513	2508	1513	0.00183824	0.0193015	A3_T_ACTTCGGAGTCCGCACTGTC	Targeted	Top2a + cancer cells	Cancer cells
A3_T	4590	2442	3617	2429	0.0239651	0.045098	A3_T_ACTTCGGAGTCTCTTGGCTG	Targeted	Macrophages	Immune cells
A3_T	1766	1227	2425	1227	0.00226501	0.00849377	A3_T_ACTTCGGAGTGCATTACCGG	Targeted	Erbb4 + Epithelial cells	Immune cells
A3_T	2686	1553	2726	1547	0.00260611	0.0178704	A3_T_ACTTCGGAGTTTAACGGTCT	Targeted	DCs	Immune cells
A3_T	3990	2111	3522	2108	0.00451128	0.0283208	A3_T_ACTTCGGCCAAACGCGGACA	Targeted	Padi4 + cancer cells	Cancer cells
A3_T	1874	1227	2465	1225	0.0117396	0.0426894	A3_T_ACTTCGGCCACGTATTGTAA	Targeted	Top2a + cancer cells	Cancer cells
A3_T	8109	3263	3203	1951	0.00135652	0.0141818	A3_T_ACTTCGGCCAGAGACGCACG	Targeted	Padi4 + cancer cells	Cancer cells
A3_T	5171	2549	3640	2472	0.00154709	0.0127635	A3_T_ACTTCGGCCAGGATAGAGAT	Targeted	Padi4 + cancer cells	Cancer cells
A3_T	5601	2689	3666	2480	0.00660596	0.0228531	A3_T_ACTTCGGCCATACCGTAGCC	Targeted	Padi4 + cancer cells	Cancer cells
A3_T	3124	1926	3121	1926	0.00224072	0.028169	A3_T_ACTTGACGTTACCGGCCACA	Targeted	Padi4 + cancer cells	Cancer cells
A3_T	1651	1141	2440	1142	0.00423985	0.0205936	A3_T_ACTTGACGTTACGAGCGAGC	Targeted	Endothelial cells	Other cells
A3_T	7754	3446	3501	2221	0.00631932	0.015089	A3_T_ACTTGACGTTCATATCAAGC	Targeted	MSCs	Other cells
A3_T	1187	912	2408	952	0.0084246	0.0362258	A3_T_ACTTGACGTTGACGAGAGTG	Targeted	Neutrophils	Immune cells
A3_T	1457	946	2625	958	0.00480439	0.0178449	A3_T_ACTTGACGTTGCCGACTGCC	Targeted	Neutrophils	Immune cells
A3_T	2549	1707	2631	1706	0.00706159	0.0392311	A3_T_ACTTGACGTTGCTCCGATAG	Targeted	Top2a + cancer cells	Cancer cells
A3_T	4383	2460	3577	2458	0.00114077	0.0150582	A3_T_ACTTGACGTTGGTGGACATA	Targeted	Padi4 + cancer cells	Cancer cells
A3_T	3560	1923	3367	1921	0.00561798	0.0176966	A3_T_ACTTGACGTTTTGCTACATG	Targeted	Padi4 + cancer cells	Cancer cells
A3_T	5328	2829	3740	2691	0.00206456	0.0133258	A3_T_AGAACAAGGACGCAGATCTA	Targeted	Macrophages	Immune cells
A3_T	1768	1170	2464	1170	0.0152715	0.0328054	A3_T_AGAACAAGGAGTCTCACGTC	Targeted	Monocytes	Immune cells
A3_T	3996	2288	3568	2287	0.00425425	0.021021	A3_T_AGAAGATCCGAAGGCTTCTC	Targeted	Padi4 + cancer cells	Cancer cells
A3_T	2434	1370	2613	1369	0.0254725	0.0230074	A3_T_AGAAGATCCGATATGTCCTT	Targeted	Monocytes	Immune cells
A3_T	3933	2053	3480	2053	0.00559369	0.0134757	A3_T_AGAAGATCCGATGCTTATGC	Targeted	Padi4 + cancer cells	Cancer cells
A3_T	3351	1910	3286	1910	0.0032826	0.0137272	A3_T_AGAAGATCCGCAGGATCCAT	Targeted	Padi4 + cancer cells	Cancer cells
A3_T	2575	1671	2638	1670	0.00854369	0.0345631	A3_T_AGAAGATCCGCAGGTCGATG	Targeted	Macrophages	Immune cells
A3_T	6338	2959	3606	2410	0.00646892	0.0146734	A3_T_AGAAGATCCGCTAAGTGTGT	Targeted	Top2a + cancer cells	Cancer cells
A3_T	1397	982	2651	1006	0.00143164	0.0121689	A3_T_AGAAGATCCGGCCGCCATCA	Targeted	Macrophages	Immune cells
A3_T	3613	1992	3426	1992	0.0063659	0.0229726	A3_T_AGAAGATCCGGCGAAGATAG	Targeted	Padi4 + cancer cells	Cancer cells
A3_T	1203	744	2367	793	0.000831255	0.0199501	A3_T_AGAAGATCCGTGCGTGCGCT	Targeted	Neutrophils	Immune cells
A3_T	1305	953	2562	961	0.010728	0.0222222	A3_T_AGAAGGAACAACAGCGTTAG	Targeted	Top2a + cancer cells	Cancer cells
A3_T	4974	2584	3633	2540	0.00241255	0.0203056	A3_T_AGAAGGAACACATTGCCGGT	Targeted	Macrophages	Immune cells
A3_T	3391	1923	3319	1923	0.00265408	0.01445	A3_T_AGAAGGAACACGGCACCTTC	Targeted	Macrophages	Immune cells
A3_T	1589	1118	2598	1120	0.00251731	0.0201385	A3_T_AGAAGGAACAGCCGACTGCC	Targeted	Padi4 + cancer cells	Cancer cells
A3_T	2886	1786	2888	1784	0.00796951	0.031185	A3_T_AGAAGGAACATGCGTGTGTG	Targeted	Erbb4 + Epithelial cells	Immune cells
A3_T	6934	3107	3445	2267	0.00115374	0.0115374	A3_T_AGAAGGCTCCATTCCACGGT	Targeted	Padi4 + cancer cells	Cancer cells
A3_T	1370	959	2587	984	0.000729927	0.0124088	A3_T_AGAAGGCTCCCTCCTGGATA	Targeted	Macrophages	Immune cells
A3_T	846	691	2086	838	0.00118203	0.00945626	A3_T_AGAAGGCTCCCTCGAGTATA	Targeted	Macrophages	Immune cells
A3_T	1860	1271	2434	1270	0.00215054	0.0150538	A3_T_AGAAGGCTCCCTTCCTGGCG	Targeted	Endothelial cells	Other cells
A3_T	1355	1041	2631	1049	0.00295203	0.0280443	A3_T_AGAAGGCTCCTAAGCCTAGG	Targeted	Padi4 + cancer cells	Cancer cells
A3_T	2868	1739	2873	1738	0.00453278	0.0174338	A3_T_AGAAGGCTCCTACACAGGCG	Targeted	Padi4 + cancer cells	Cancer cells
A3_T	1790	1264	2465	1264	0.00837989	0.0206704	A3_T_AGAAGGCTCCTCTTGCCAAT	Targeted	Padi4 + cancer cells	Cancer cells
A3_T	3478	2053	3363	2052	0.00115009	0.0115009	A3_T_AGAAGTGACGGCGCTCATAC	Targeted	Padi4 + cancer cells	Cancer cells
A3_T	3085	1777	3080	1777	0.00226904	0.015235	A3_T_AGAAGTGACGTAGACTCCTT	Targeted	Padi4 + cancer cells	Cancer cells
A3_T	1303	958	2531	995	0.00306984	0.019954	A3_T_AGAAGTGACGTCATTACGAG	Targeted	T cells	Immune cells
A3_T	1155	657	2357	716	0.00865801	0.0519481	A3_T_AGAAGTGACGTCTTGGTCTA	Targeted	Macrophages	Immune cells
A3_T	6744	3086	3542	2359	0.00192764	0.0163108	A3_T_AGAATAAGCGAACGAAGGAA	Targeted	Padi4 + cancer cells	Cancer cells
A3_T	2220	1470	2509	1468	0.018018	0.0202703	A3_T_AGAATAAGCGAGGAATCTGC	Targeted	Macrophages	Immune cells
A3_T	1480	1101	2632	1102	0.00810811	0.0378378	A3_T_AGAATAAGCGATAGAGACTA	Targeted	Padi4 + cancer cells	Cancer cells
A3_T	1385	1118	2673	1126	0.00938628	0.0418773	A3_T_AGAATAAGCGATCACGGTGG	Targeted	Top2a + cancer cells	Cancer cells
A3_T	4496	2524	3603	2521	0.00088968	0.011121	A3_T_AGAATAAGCGCTTAGTAGTC	Targeted	Padi4 + cancer cells	Cancer cells
A3_T	1467	1100	2605	1109	0.0184049	0.0306748	A3_T_AGAATAAGCGTCAAGTCCTC	Targeted	Top2a + cancer cells	Cancer cells
A3_T	2438	1620	2585	1619	0.00328138	0.0127153	A3_T_AGAATAAGCGTCAGTGGCTA	Targeted	Padi4 + cancer cells	Cancer cells
A3_T	1042	801	2243	893	0.00575816	0.0268714	A3_T_AGAATAGCTAAGGTGATGAC	Targeted	T cells	Immune cells
A3_T	1102	852	2315	910	0.000907441	0.0163339	A3_T_AGAATAGCTACCTGTGCTTC	Targeted	Top2a + cancer cells	Cancer cells
A3_T	3649	2025	3424	2025	0.0153467	0.0208276	A3_T_AGAATAGCTACGGCCACCTG	Targeted	Padi4 + cancer cells	Cancer cells
A3_T	1328	955	2561	980	0.0180723	0.0466867	A3_T_AGAATAGCTACTCGGAGATA	Targeted	Neutrophils	Immune cells
A3_T	1829	1244	2421	1244	0.000546747	0.0267906	A3_T_AGAATAGCTAGCACGTCAGT	Targeted	Macrophages	Immune cells
A3_T	2270	1537	2523	1537	0.00396476	0.0140969	A3_T_AGAATAGCTATAAGGACTGC	Targeted	Padi4 + cancer cells	Cancer cells
A3_T	2565	1620	2633	1617	0.00623782	0.0226121	A3_T_AGAATAGCTATGTTACAATG	Targeted	Erbb4 + Epithelial cells	Immune cells
A3_T	8364	3704	3201	2194	0.00681492	0.0211621	A3_T_AGAATCCAGCACATGCATGG	Targeted	Top2a + cancer cells	Cancer cells
A3_T	1637	1123	2587	1123	0.00244349	0.00977398	A3_T_AGAATCCAGCCATATCAAGC	Targeted	Padi4 + cancer cells	Cancer cells
A3_T	3207	1870	3184	1867	0.00187091	0.0155909	A3_T_AGAATCCAGCGAGAACGATT	Targeted	Padi4 + cancer cells	Cancer cells
A3_T	3446	2010	3354	2007	0.00232153	0.0124782	A3_T_AGAATCCAGCTAGTGGCCGT	Targeted	Prlr + Epithelial cells	Immune cells
A3_T	849	532	2162	709	0.00471143	0.0106007	A3_T_AGAATCCAGCTCTTGCTGCT	Targeted	Neutrophils	Immune cells
A3_T	3507	2004	3371	2003	0.00313658	0.0131166	A3_T_AGAATTGTAGCCTGCTGTAG	Targeted	Padi4 + cancer cells	Cancer cells
A3_T	4461	2398	3530	2394	0.00470746	0.0125532	A3_T_AGAATTGTAGCGTAAGTTAG	Targeted	Top2a + cancer cells	Cancer cells
A3_T	2781	1747	2796	1746	0.00287666	0.0165408	A3_T_AGAATTGTAGCTCTTGGCTG	Targeted	Padi4 + cancer cells	Cancer cells
A3_T	1735	1204	2540	1204	0.000576369	0.0190202	A3_T_AGAATTGTAGGTCGGATGAC	Targeted	Padi4 + cancer cells	Cancer cells
A3_T	1992	1459	2437	1458	0.00301205	0.0210843	A3_T_AGAATTGTAGTAGAGCCTTC	Targeted	Padi4 + cancer cells	Cancer cells
A3_T	2999	1825	2997	1823	0.00133378	0.0123374	A3_T_AGAATTGTAGTCCGCGAAGA	Targeted	Top2a + cancer cells	Cancer cells
A3_T	5710	2498	3677	2214	0.00630473	0.0183888	A3_T_AGACAATCAGACCTCGCAGA	Targeted	MSCs	Other cells
A3_T	7188	2759	3549	2003	0.00292154	0.0153033	A3_T_AGACAATCAGAGAAGCATCT	Targeted	Padi4 + cancer cells	Cancer cells
A3_T	4663	2381	3537	2370	0.00300236	0.0130817	A3_T_AGACAATCAGAGTACTCGGA	Targeted	Padi4 + cancer cells	Cancer cells
A3_T	7004	2976	3496	2224	0.00157053	0.013992	A3_T_AGACAATCAGGACTCTTGGC	Targeted	Top2a + cancer cells	Cancer cells
A3_T	3987	2209	3540	2208	0.00125408	0.0168046	A3_T_AGACAATCAGGCTAACTATT	Targeted	Padi4 + cancer cells	Cancer cells
A3_T	1315	959	2550	991	0.0190114	0.0159696	A3_T_AGACAATCAGGGTGCAGTCT	Targeted	Top2a + cancer cells	Cancer cells
A3_T	3768	1978	3466	1977	0.000796178	0.016189	A3_T_AGACAATCAGGTGCTCGTTA	Targeted	Top2a + cancer cells	Cancer cells
A3_T	1410	1034	2662	1047	0.00851064	0.0241135	A3_T_AGACAATCAGTACGGCACTA	Targeted	Endothelial cells	Other cells
A3_T	1807	1344	2450	1341	0.00608744	0.0293304	A3_T_AGACAATCAGTTCAGGAGGT	Targeted	Padi4 + cancer cells	Cancer cells
A3_T	5423	2420	3699	2251	0.0014752	0.00848239	A3_T_AGACAATCAGTTGTGACTCG	Targeted	Endothelial cells	Other cells
A3_T	1503	1060	2549	1063	0.0073187	0.0212908	A3_T_AGACACCACGAGACCAGTCT	Targeted	MSCs	Other cells
A3_T	2409	1523	2598	1523	0.00290577	0.0120382	A3_T_AGACACCACGCCGTCGCCAC	Targeted	Padi4 + cancer cells	Cancer cells
A3_T	3448	1804	3342	1803	0.0037703	0.0110209	A3_T_AGACACCACGTCTCTTACGC	Targeted	Macrophages	Immune cells
A3_T	3604	1932	3390	1931	0.00221976	0.0191454	A3_T_AGACACCACGTGCTGCCTTC	Targeted	Padi4 + cancer cells	Cancer cells
A3_T	1433	897	2646	913	0.00279135	0.0209351	A3_T_AGACACCACGTTCAACGGCG	Targeted	Monocytes	Immune cells
A3_T	1345	629	2488	666	0.00371747	0.0237918	A3_T_AGACACCACGTTGCCTTAGG	Targeted	Padi4 + cancer cells	Cancer cells
A3_T	3246	1900	3215	1900	0.0335798	0.0412816	A3_T_AGACAGCCTTACGAGCGAGC	Targeted	Macrophages	Immune cells
A3_T	1512	1120	2594	1127	0.0152116	0.0224868	A3_T_AGACAGCCTTACGCGTCAAT	Targeted	Macrophages	Immune cells
A3_T	4526	2394	3600	2387	0.00950066	0.0174547	A3_T_AGACAGCCTTAGAGGCCTAC	Targeted	Macrophages	Immune cells
A3_T	951	817	2154	936	0.00525762	0.0336488	A3_T_AGACAGCCTTCAACCTCTCA	Targeted	T cells	Immune cells
A3_T	5055	2429	3626	2381	0.00356083	0.0160237	A3_T_AGACAGCCTTCTACGCCAGC	Targeted	Padi4 + cancer cells	Cancer cells
A3_T	13782	5126	3030	2202	0.00834422	0.037948	A3_T_AGACAGCCTTTGGTGTCGCT	Targeted	Top2a + cancer cells	Cancer cells
A3_T	2763	1699	2783	1698	0.0104958	0.0137532	A3_T_AGACAGCCTTTTACGAGCTG	Targeted	Padi4 + cancer cells	Cancer cells
A3_T	4006	2178	3525	2178	0.00823764	0.0172242	A3_T_AGACCACGACTTATCCTACG	Targeted	Padi4 + cancer cells	Cancer cells
A3_T	4789	2455	3562	2438	0.00313218	0.0167049	A3_T_AGACCAGAGAAGAAGCATCT	Targeted	Padi4 + cancer cells	Cancer cells
A3_T	4230	2340	3594	2339	0.00496454	0.022695	A3_T_AGACCAGAGAAGTCTAAGTG	Targeted	Padi4 + cancer cells	Cancer cells
A3_T	1768	1275	2489	1275	0.00282805	0.02319	A3_T_AGACCAGAGACTTGGTGTTC	Targeted	Padi4 + cancer cells	Cancer cells
A3_T	6613	3143	3705	2526	0.0429457	0.0458188	A3_T_AGACCAGAGAGGTACAAGCA	Targeted	Macrophages	Immune cells
A3_T	1395	1018	2669	1024	0.0078853	0.0286738	A3_T_AGACCAGAGAGTCGGTAAGA	Targeted	Padi4 + cancer cells	Cancer cells
A3_T	968	759	2204	858	0.00309917	0.017562	A3_T_AGACCTCCAACAAGTGCGGT	Targeted	Macrophages	Immune cells
A3_T	3768	2060	3465	2059	0.00106157	0.0106157	A3_T_AGACCTCCAACCAACTTCAC	Targeted	Macrophages	Immune cells
A3_T	2288	1467	2536	1467	0.000874126	0.0170455	A3_T_AGACCTCCAAGCCGCCACGC	Targeted	Padi4 + cancer cells	Cancer cells
A3_T	2420	1469	2598	1469	0.000826446	0.011157	A3_T_AGACCTCCAAGCTTGTCACT	Targeted	Macrophages	Immune cells
A3_T	6147	2898	3645	2443	0.0146413	0.018871	A3_T_AGACCTCCAAGTGCAGCGGA	Targeted	Padi4 + cancer cells	Cancer cells
A3_T	4285	2569	3628	2565	0.00443407	0.00886814	A3_T_AGACCTCCAATGAGGATCAT	Targeted	Top2a + cancer cells	Cancer cells
A3_T	5251	2535	3687	2446	0.00133308	0.00990288	A3_T_AGACCTGGATAGGTAAGCAC	Targeted	Padi4 + cancer cells	Cancer cells
A3_T	4192	2433	3636	2433	0.00477099	0.0324427	A3_T_AGACCTGGATCAACACACAC	Targeted	Top2a + cancer cells	Cancer cells
A3_T	1449	1070	2720	1072	0.0117322	0.0276052	A3_T_AGACCTGGATCGAATGTTGC	Targeted	Top2a + cancer cells	Cancer cells
A3_T	1179	845	2446	877	0.00593723	0.0203562	A3_T_AGACCTTATGAGCACTTAAT	Targeted	Padi4 + cancer cells	Cancer cells
A3_T	4806	2632	3600	2613	0.00166459	0.0235123	A3_T_AGACCTTATGCAAGCCGGAG	Targeted	Padi4 + cancer cells	Cancer cells
A3_T	6957	3149	3502	2310	0.0196924	0.0252983	A3_T_AGACCTTATGCACACCTAAC	Targeted	Padi4 + cancer cells	Cancer cells
A3_T	2177	1451	2485	1449	0.00321543	0.02113	A3_T_AGACCTTATGCATACGTGGC	Targeted	Macrophages	Immune cells
A3_T	2470	1511	2586	1511	0.0222672	0.0348178	A3_T_AGACCTTATGCGTAAGTTAG	Targeted	Monocytes	Immune cells
A3_T	2486	1588	2606	1587	0.00442478	0.0144811	A3_T_AGACCTTATGGTAAGGCGGT	Targeted	Padi4 + cancer cells	Cancer cells
A3_T	5491	2684	3682	2517	0.00473502	0.00910581	A3_T_AGACCTTATGTTGCGCAAGT	Targeted	Padi4 + cancer cells	Cancer cells
A3_T	2987	1789	2986	1788	0.00133914	0.0103783	A3_T_AGACTTCAGTCAACTAGATT	Targeted	Padi4 + cancer cells	Cancer cells
A3_T	5433	2700	3699	2535	0.00699429	0.0180379	A3_T_AGACTTCAGTCCAATAGATC	Targeted	Padi4 + cancer cells	Cancer cells
A3_T	1309	1007	2537	1036	0.00687548	0.0366692	A3_T_AGACTTCAGTCGTGGACCAT	Targeted	Padi4 + cancer cells	Cancer cells
A3_T	2238	1470	2503	1469	0.00134048	0.0178731	A3_T_AGACTTCAGTCTGAGTGCTG	Targeted	Macrophages	Immune cells
A3_T	1589	1171	2548	1173	0.0245437	0.028949	A3_T_AGACTTCAGTGAGAACCTAA	Targeted	Top2a + cancer cells	Cancer cells
A3_T	3329	1673	3253	1672	0.00210273	0.00931211	A3_T_AGACTTCAGTGTCTCCGGTT	Targeted	Endothelial cells	Other cells
A3_T	1248	957	2505	987	0.0088141	0.0625	A3_T_AGACTTCAGTTAATGTCTTA	Targeted	MSCs	Other cells
A3_T	7273	3217	3452	2260	0.00192493	0.0180118	A3_T_AGACTTCAGTTTCGTTCGCG	Targeted	Padi4 + cancer cells	Cancer cells
A3_T	1947	1267	2495	1267	0.00256805	0.0246533	A3_T_AGAGACATGAACTGAACGCC	Targeted	Padi4 + cancer cells	Cancer cells
A3_T	5941	2608	3604	2258	0.000841609	0.00824777	A3_T_AGAGACATGAATCATACTTA	Targeted	Padi4 + cancer cells	Cancer cells
A3_T	3387	1839	3312	1838	0.00147623	0.0115146	A3_T_AGAGACATGAATCGGCTGAA	Targeted	Padi4 + cancer cells	Cancer cells
A3_T	3620	2142	3429	2142	0.00524862	0.0187845	A3_T_AGAGACATGACATATGAATT	Targeted	Padi4 + cancer cells	Cancer cells
A3_T	6145	2809	3622	2355	0.00325468	0.0113914	A3_T_AGAGACATGAGACCATGAAG	Targeted	Padi4 + cancer cells	Cancer cells
A3_T	3055	1625	3045	1618	0.00327332	0.095581	A3_T_AGAGACATGAGCGAGTTAAT	Targeted	Top2a + cancer cells	Cancer cells
A3_T	1554	1134	2527	1138	0.001287	0.0122265	A3_T_AGAGACATGATATAGTGTCT	Targeted	DCs	Immune cells
A3_T	5616	2841	3704	2597	0.00213675	0.0163818	A3_T_AGAGAGTTCAATAGCCGATG	Targeted	Padi4 + cancer cells	Cancer cells
A3_T	4945	2485	3611	2453	0.00141557	0.0147624	A3_T_AGAGAGTTCACGCAGCCTGA	Targeted	Padi4 + cancer cells	Cancer cells
A3_T	2545	1570	2641	1570	0.00275049	0.021611	A3_T_AGAGAGTTCACTCCTGGATA	Targeted	Padi4 + cancer cells	Cancer cells
A3_T	1029	715	2228	805	0.00388727	0.0194363	A3_T_AGAGAGTTCAGTCAAGGTCA	Targeted	Neutrophils	Immune cells
A3_T	1356	907	2561	931	0.00368732	0.0213864	A3_T_AGAGAGTTCATGGACCTGTG	Targeted	Top2a + cancer cells	Cancer cells
A3_T	6070	3154	3789	2730	0.0108731	0.0311367	A3_T_AGAGAGTTCATGGTGCATCT	Targeted	Top2a + cancer cells	Cancer cells
A3_T	1392	1005	2625	1030	0.00933908	0.0481322	A3_T_AGAGATTAGTGCTGCGTAAT	Targeted	T cells	Immune cells
A3_T	2421	1569	2588	1567	0.00908715	0.0218918	A3_T_AGAGATTAGTGGTCTGTTCT	Targeted	Padi4 + cancer cells	Cancer cells
A3_T	2799	1722	2810	1721	0.00535906	0.0214362	A3_T_AGAGATTAGTGTGCACCAGC	Targeted	Padi4 + cancer cells	Cancer cells
A3_T	996	738	2212	839	0.00401606	0.0240964	A3_T_AGAGGACAGCTCGCTCGCAC	Targeted	Monocytes	Immune cells
A3_T	6975	3419	3595	2563	0.00860215	0.0242294	A3_T_AGAGGAGTGTCAATACCGTA	Targeted	Top2a + cancer cells	Cancer cells
A3_T	1595	1067	2540	1073	0.00376176	0.0332288	A3_T_AGAGGAGTGTGCGTAACGTC	Targeted	Monocytes	Immune cells
A3_T	2545	1604	2634	1601	0.00353635	0.0196464	A3_T_AGAGGAGTGTGTGAATGCTC	Targeted	Macrophages	Immune cells
A3_T	2146	1169	2547	1168	0.00372787	0.0177074	A3_T_AGAGGAGTGTTCACTAAGCA	Targeted	Top2a + cancer cells	Cancer cells
A3_T	1224	890	2432	938	0.0130719	0.0743464	A3_T_AGATAGAACTCCAAGTTAGC	Targeted	Top2a + cancer cells	Cancer cells
A3_T	1525	1162	2580	1164	0.00393443	0.0216393	A3_T_AGATAGAACTGCTGTGACAA	Targeted	Top2a + cancer cells	Cancer cells
A3_T	2570	1572	2667	1572	0.00233463	0.0163424	A3_T_AGATAGAACTGGTGGCCACC	Targeted	Padi4 + cancer cells	Cancer cells
A3_T	4368	2422	3571	2420	0.00114469	0.010989	A3_T_AGATAGAACTTCACTAAGCA	Targeted	Top2a + cancer cells	Cancer cells
A3_T	1248	862	2451	896	0.00801282	0.0280449	A3_T_AGATAGGTCGATTCAGAATC	Targeted	Top2a + cancer cells	Cancer cells
A3_T	1041	789	2243	874	0.00960615	0.0345821	A3_T_AGATAGGTCGATTCCACGGT	Targeted	T cells	Immune cells
A3_T	1084	744	2315	822	0.0147601	0.0618081	A3_T_AGATAGGTCGCTACGTGAGG	Targeted	Neutrophils	Immune cells
A3_T	3861	2157	3498	2156	0.003367	0.014245	A3_T_AGATAGGTCGGACACAGTAA	Targeted	Padi4 + cancer cells	Cancer cells
A3_T	4192	2253	3533	2252	0.000954198	0.0135973	A3_T_AGATAGGTCGGGCATTAATG	Targeted	Padi4 + cancer cells	Cancer cells
A3_T	1020	767	2233	838	0.00294118	0.00882353	A3_T_AGATAGTCGTATAGGTTGAG	Targeted	Top2a + cancer cells	Cancer cells
A3_T	2332	1515	2549	1514	0.0124357	0.0381647	A3_T_AGATAGTCGTCAAGCTAGCT	Targeted	Monocytes	Immune cells
A3_T	1149	876	2368	916	0.0113142	0.0191471	A3_T_AGATAGTCGTCATGCCACAC	Targeted	Top2a + cancer cells	Cancer cells
A3_T	4824	2651	3603	2616	0.0147181	0.0205224	A3_T_AGATAGTCGTCTATTGGAAT	Targeted	Padi4 + cancer cells	Cancer cells
A3_T	1120	926	2344	987	0.00714286	0.0241071	A3_T_AGATAGTCGTCTCTATGGCT	Targeted	Macrophages	Immune cells
A3_T	3504	1987	3371	1985	0.00513699	0.0262557	A3_T_AGATAGTCGTGCTAAGTCAC	Targeted	Top2a + cancer cells	Cancer cells
A3_T	1606	1205	2484	1209	0.014944	0.0454545	A3_T_AGATAGTCGTTTAGTCTTGC	Targeted	Macrophages	Immune cells
A3_T	4409	2357	3557	2353	0.00544341	0.0161034	A3_T_AGATCCGGAAAATGCGGCAT	Targeted	Padi4 + cancer cells	Cancer cells
A3_T	4463	2458	3633	2453	0.00425723	0.03473	A3_T_AGATCCGGAAATGTCACGCT	Targeted	Macrophages	Immune cells
A3_T	2528	1556	2638	1555	0.00553797	0.0217563	A3_T_AGATCCGGAACTACGCCAGC	Targeted	Monocytes	Immune cells
A3_T	10604	4308	2911	1956	0.00801584	0.0209355	A3_T_AGATCCGGAAGCCGACTCTT	Targeted	Top2a + cancer cells	Cancer cells
A3_T	2815	1645	2824	1644	0.00497336	0.0206039	A3_T_AGATCCGGAATCAAGTCCTC	Targeted	Monocytes	Immune cells
A3_T	842	605	2118	766	0.0130641	0.04038	A3_T_AGATCCGGAATCAGTGGCTA	Targeted	Neutrophils	Immune cells
A3_T	3151	1819	3138	1818	0.00253888	0.0171374	A3_T_AGATCCTATTAGCCTACCAA	Targeted	Padi4 + cancer cells	Cancer cells
A3_T	1090	769	2293	836	0.00458716	0.0165138	A3_T_AGATCCTATTCCGATGTAAG	Targeted	Macrophages	Immune cells
A3_T	3105	1828	3101	1826	0.00708535	0.0231884	A3_T_AGATCCTATTCCTCGCTTAA	Targeted	Macrophages	Immune cells
A3_T	5084	2629	3698	2581	0.00983478	0.0291109	A3_T_AGATCCTATTCGAATGTACT	Targeted	Padi4 + cancer cells	Cancer cells
A3_T	3951	2163	3512	2161	0.0020248	0.0192356	A3_T_AGATCCTATTCTACGATCAG	Targeted	Padi4 + cancer cells	Cancer cells
A3_T	4253	2135	3486	2135	0.00728897	0.0185751	A3_T_AGATCCTATTCTCCTGGATA	Targeted	Padi4 + cancer cells	Cancer cells
A3_T	1645	1077	2488	1080	0.00243161	0.00911854	A3_T_AGATCCTATTGGTGTGTAGT	Targeted	Endothelial cells	Other cells
A3_T	1161	884	2399	915	0.00344531	0.0180879	A3_T_AGATCCTATTGTTGGTAGTG	Targeted	Padi4 + cancer cells	Cancer cells
A3_T	4465	2312	3528	2308	0.00604703	0.00470325	A3_T_AGATCCTATTTGAGTTGTCC	Targeted	Top2a + cancer cells	Cancer cells
A3_T	2082	1481	2453	1480	0.0110471	0.0307397	A3_T_AGATCGCCACCAAGTAACCA	Targeted	Padi4 + cancer cells	Cancer cells
A3_T	2589	1363	2692	1362	0.001545	0.0150637	A3_T_AGATCGCCACGATTCCTACG	Targeted	Macrophages	Immune cells
A3_T	4455	2411	3557	2409	0.0020202	0.0123457	A3_T_AGATCGCCACGGCCACACGC	Targeted	Padi4 + cancer cells	Cancer cells
A3_T	4057	2080	3508	2079	0.00838058	0.0199655	A3_T_AGATCGCCACTCAGGCCTTC	Targeted	Padi4 + cancer cells	Cancer cells
A3_T	1733	1244	2491	1243	0.00288517	0.0248125	A3_T_AGATCGCCACTCCGACAACC	Targeted	Padi4 + cancer cells	Cancer cells
A3_T	5762	2648	3628	2362	0.00104131	0.0095453	A3_T_AGATCGCCACTCTCTTACGC	Targeted	Padi4 + cancer cells	Cancer cells
A3_T	4320	2249	3560	2248	0.00393519	0.0087963	A3_T_AGATCGCCACTTGCCAGTTA	Targeted	Macrophages	Immune cells
A3_T	6119	2385	3578	1941	0.000980552	0.00555646	A3_T_AGATTCACGCCAATACCGTA	Targeted	MSCs	Other cells
A3_T	7966	3523	3234	2147	0.00590008	0.0168215	A3_T_AGATTCACGCCGCGTTGACG	Targeted	Padi4 + cancer cells	Cancer cells
A3_T	4368	2378	3555	2376	0.025641	0.0160256	A3_T_AGATTCACGCGGAATAGACG	Targeted	Top2a + cancer cells	Cancer cells
A3_T	3438	1879	3326	1874	0.00145433	0.0180337	A3_T_AGATTCACGCTTGGAATATG	Targeted	Padi4 + cancer cells	Cancer cells
A3_T	1183	930	2423	951	0.010989	0.0228233	A3_T_AGCATTGGACGGAATGAAGA	Targeted	Padi4 + cancer cells	Cancer cells
A3_T	1350	1029	2629	1037	0.00444444	0.0237037	A3_T_AGCATTGGACGGTGGCCACC	Targeted	Padi4 + cancer cells	Cancer cells
A3_T	2722	1646	2762	1646	0.00146951	0.0187362	A3_T_AGCATTGGACGTTGGCTCGC	Targeted	Padi4 + cancer cells	Cancer cells
A3_T	2799	1652	2817	1651	0.00321543	0.0160772	A3_T_AGCATTGGACTAGCTGAACC	Targeted	Macrophages	Immune cells
A3_T	2374	1532	2547	1530	0.0168492	0.0661331	A3_T_AGCATTGGACTCAACGGCAC	Targeted	Top2a + cancer cells	Cancer cells
A3_T	13535	4576	3224	2209	0.00901367	0.0239379	A3_T_AGCATTGGACTCCTCATGTT	Targeted	Top2a + cancer cells	Cancer cells
A3_T	1492	1066	2561	1075	0.00134048	0.0650134	A3_T_AGCATTGGACTCGATCTCTG	Targeted	T cells	Immune cells
A3_T	1989	1270	2482	1269	0.0105581	0.0331825	A3_T_AGCATTGGACTTGAGTCCAG	Targeted	Macrophages	Immune cells
A3_T	3013	1764	3012	1763	0.00630601	0.0225689	A3_T_AGCATTGGACTTGCCTTAGG	Targeted	Top2a + cancer cells	Cancer cells
A3_T	924	751	2159	862	0.00649351	0.0335498	A3_T_AGCCAGGCACCAATCCAGAC	Targeted	Neutrophils	Immune cells
A3_T	7182	3293	3440	2346	0.0064049	0.01824	A3_T_AGCCAGGCACCGGACGTCCG	Targeted	Top2a + cancer cells	Cancer cells
A3_T	4424	2392	3562	2391	0.00022604	0.0126582	A3_T_AGCCAGGCACCTAATAGCCT	Targeted	Padi4 + cancer cells	Cancer cells
A3_T	1837	1292	2439	1292	0.00544366	0.0261296	A3_T_AGCCAGGCACCTTATGTAGT	Targeted	Padi4 + cancer cells	Cancer cells
A3_T	2793	1755	2805	1755	0.00322234	0.0243466	A3_T_AGCCAGGCACGTTCAATTCC	Targeted	DCs	Immune cells
A3_T	3446	1994	3367	1993	0.0182821	0.0290192	A3_T_AGCCAGGCACTGGCTCAGCA	Targeted	T cells	Immune cells
A3_T	3679	1537	3378	1536	0.0135906	0.0432183	A3_T_AGCCGACCGGAGAGGCCTAC	Targeted	Monocytes	Immune cells
A3_T	8689	3524	3046	1840	0.0206008	0.0425826	A3_T_AGCCGACCGGCACCGTCTTC	Targeted	Padi4 + cancer cells	Cancer cells
A3_T	1461	830	2540	847	0.0232717	0.0376454	A3_T_AGCCGACCGGTGGATCGACC	Targeted	Neutrophils	Immune cells
A3_T	4870	2507	3582	2482	0.00205339	0.0125257	A3_T_AGCGAAGAGGCATCAGCTCC	Targeted	Top2a + cancer cells	Cancer cells
A3_T	3528	1996	3400	1994	0.00623583	0.0365646	A3_T_AGCGAAGAGGCGAACCGCAA	Targeted	Padi4 + cancer cells	Cancer cells
A3_T	8163	3433	3179	2034	0.00122504	0.0154355	A3_T_AGCGAAGAGGCGGACGTCCG	Targeted	Padi4 + cancer cells	Cancer cells
A3_T	5674	2790	3690	2546	0.00193867	0.0163906	A3_T_AGCGAAGAGGGTTCTGATAC	Targeted	Padi4 + cancer cells	Cancer cells
A3_T	3215	1853	3189	1853	0.000933126	0.0130638	A3_T_AGCGAAGAGGTCTTCCGGAA	Targeted	Padi4 + cancer cells	Cancer cells
A3_T	1828	1206	2446	1205	0.00382932	0.0153173	A3_T_AGCGAAGAGGTGCTCTATTC	Targeted	Monocytes	Immune cells
A3_T	3483	2059	3391	2058	0.00287109	0.0175136	A3_T_AGCGACATTCACTGAACGCC	Targeted	Macrophages	Immune cells
A3_T	4470	2429	3605	2426	0.0234899	0.0297539	A3_T_AGCGACATTCCAACCTGCTC	Targeted	Top2a + cancer cells	Cancer cells
A3_T	4367	2252	3520	2251	0.00709869	0.0329746	A3_T_AGCGACATTCGAGTATGGCA	Targeted	Padi4 + cancer cells	Cancer cells
A3_T	995	739	2221	825	0.0110553	0.0472362	A3_T_AGCGACATTCGCTAACTATT	Targeted	Neutrophils	Immune cells
A3_T	3227	1722	3207	1722	0.000929656	0.0285095	A3_T_AGCGACATTCTAAGTGACAT	Targeted	Padi4 + cancer cells	Cancer cells
A3_T	3246	1888	3214	1881	0.00492914	0.0147874	A3_T_AGCGACATTCTCATTACGAG	Targeted	Padi4 + cancer cells	Cancer cells
A3_T	3776	2038	3471	2037	0.00503178	0.0127119	A3_T_AGCGACCGCGACGCCTCCGA	Targeted	Padi4 + cancer cells	Cancer cells
A3_T	3179	1974	3165	1972	0.00629129	0.0226486	A3_T_AGCGACCGCGATCATACTTA	Targeted	Padi4 + cancer cells	Cancer cells
A3_T	2279	1500	2530	1497	0.00702062	0.0171128	A3_T_AGCGACCGCGCCAAGACACA	Targeted	Padi4 + cancer cells	Cancer cells
A3_T	3691	2156	3453	2155	0.00270929	0.0159848	A3_T_AGCGACCGCGTCAAGTCCTC	Targeted	Padi4 + cancer cells	Cancer cells
A3_T	1854	1232	2427	1230	0.00161812	0.0210356	A3_T_AGCGCGATAAATGTACACCG	Targeted	DCs	Immune cells
A3_T	2599	1527	2678	1527	0.00615621	0.0388611	A3_T_AGCGCGATAACGTGAGTGCG	Targeted	Padi4 + cancer cells	Cancer cells
A3_T	1938	1178	2476	1178	0.00464396	0.0257998	A3_T_AGCGCGATAACTGGTACTGT	Targeted	T cells	Immune cells
A3_T	6006	2751	3667	2414	0.004329	0.019314	A3_T_AGCGCGATAATAGGTGCCTT	Targeted	Padi4 + cancer cells	Cancer cells
A3_T	2432	1642	2556	1641	0.00123355	0.00986842	A3_T_AGCGCGCGTTAATACCTCGT	Targeted	Padi4 + cancer cells	Cancer cells
A3_T	4095	2221	3549	2221	0.004884	0.019536	A3_T_AGCGCGCGTTATCACTAATC	Targeted	Padi4 + cancer cells	Cancer cells
A3_T	897	723	2100	856	0.00557414	0.0379041	A3_T_AGCGCGCGTTGTCTTCCTCT	Targeted	T cells	Immune cells
A3_T	2813	1715	2830	1714	0.00568788	0.00995379	A3_T_AGCGCGTTCTATACCTATAT	Targeted	Padi4 + cancer cells	Cancer cells
A3_T	1766	1182	2426	1179	0.0260476	0.0339751	A3_T_AGCGCGTTCTATACTTCACA	Targeted	T cells	Immune cells
A3_T	3955	2167	3526	2166	0.00126422	0.00834387	A3_T_AGCGCGTTCTATTCGCCACT	Targeted	Padi4 + cancer cells	Cancer cells
A3_T	1466	1067	2636	1079	0.00341064	0.0388813	A3_T_AGCGCGTTCTGGCCTTCCAT	Targeted	T cells	Immune cells
A3_T	3273	1991	3242	1988	0.00091659	0.0140544	A3_T_AGCGCGTTCTTAAGTGGCGC	Targeted	Macrophages	Immune cells
A3_T	5648	2769	3690	2536	0.000885269	0.00902975	A3_T_AGCGCGTTCTTCTACTTAAC	Targeted	Padi4 + cancer cells	Cancer cells
A3_T	4019	2128	3527	2128	0.00373227	0.0166708	A3_T_AGCGCTGACTATGTACACCG	Targeted	Padi4 + cancer cells	Cancer cells
A3_T	5830	2962	3718	2620	0.0348199	0.0540309	A3_T_AGCGCTGACTCCAGTTAGAT	Targeted	Top2a + cancer cells	Cancer cells
A3_T	2175	1405	2523	1405	0.00275862	0.0137931	A3_T_AGCGCTGACTCGGCGAATAT	Targeted	Macrophages	Immune cells
A3_T	2595	1641	2666	1641	0.00462428	0.0219653	A3_T_AGCGCTGACTGTCAGGTCGG	Targeted	Macrophages	Immune cells
A3_T	4819	2437	3542	2418	0.00103756	0.0124507	A3_T_AGCGCTGACTTAACACGATT	Targeted	Padi4 + cancer cells	Cancer cells
A3_T	5038	2364	3626	2300	0.00436681	0.0218341	A3_T_AGCGCTGGAAAGGACACTCC	Targeted	Macrophages	Immune cells
A3_T	3778	2121	3480	2121	0.0129698	0.0370566	A3_T_AGCGCTGGAAAGTCAGGTCC	Targeted	Padi4 + cancer cells	Cancer cells
A3_T	2074	1388	2450	1387	0.014947	0.0255545	A3_T_AGCGCTGGAAGCGAAGATAG	Targeted	T cells	Immune cells
A3_T	4774	2374	3536	2349	0.00230415	0.0293255	A3_T_AGCGCTGGAATTCTATGATA	Targeted	Padi4 + cancer cells	Cancer cells
A3_T	1561	1044	2610	1046	0.00128123	0.0192184	A3_T_AGCGCTGGAATTGTAGCCGA	Targeted	Padi4 + cancer cells	Cancer cells
A3_T	2040	1366	2494	1366	0.00343137	0.0196078	A3_T_AGCGGCAGTTACGTGGCCGG	Targeted	Padi4 + cancer cells	Cancer cells
A3_T	953	742	2190	827	0.00104932	0.0146905	A3_T_AGCGGCAGTTAGCGTTCGGC	Targeted	Padi4 + cancer cells	Cancer cells
A3_T	4075	2273	3587	2271	0.00711656	0.0157055	A3_T_AGCGGCAGTTATGACACTGG	Targeted	T cells	Immune cells
A3_T	4608	2395	3536	2388	0.00868056	0.0121528	A3_T_AGCGGCAGTTCCGATAGGAT	Targeted	Padi4 + cancer cells	Cancer cells
A3_T	1196	904	2433	928	0.0083612	0.020903	A3_T_AGCGGCAGTTCCTCGCAACT	Targeted	Padi4 + cancer cells	Cancer cells
A3_T	5853	2833	3763	2516	0.0280198	0.0608235	A3_T_AGCGGCAGTTCGAGCGGTCG	Targeted	MSCs	Other cells
A3_T	7054	3128	3480	2302	0.0119081	0.0197051	A3_T_AGCGGCAGTTCGTGAGTGCG	Targeted	Padi4 + cancer cells	Cancer cells
A3_T	2823	1797	2836	1797	0.00602196	0.0109812	A3_T_AGCGGCAGTTCTAAGTCTTG	Targeted	Top2a + cancer cells	Cancer cells
A3_T	2684	1649	2718	1646	0.00894188	0.0223547	A3_T_AGCGGCAGTTCTTGGACCTA	Targeted	Erbb4 + Epithelial cells	Immune cells
A3_T	1528	1216	2536	1221	0.0052356	0.0274869	A3_T_AGCGGCAGTTGGATAGAGAT	Targeted	Top2a + cancer cells	Cancer cells
A3_T	1060	800	2278	878	0.00471698	0.0254717	A3_T_AGCGGCAGTTTCTGTATGTT	Targeted	T cells	Immune cells
A3_T	1180	873	2422	895	0.00932203	0.0262712	A3_T_AGCGGTCTGAATGTGATTGC	Targeted	Padi4 + cancer cells	Cancer cells
A3_T	2054	1215	2503	1215	0.0053554	0.0204479	A3_T_AGCGGTCTGACGGTCGCGCG	Targeted	Monocytes	Immune cells
A3_T	9148	3559	2898	1736	0.00284215	0.0179274	A3_T_AGCGGTCTGAGCCGACTCTT	Targeted	Top2a + cancer cells	Cancer cells
A3_T	3816	2291	3534	2291	0.0133648	0.0209644	A3_T_AGCGGTCTGAGGTTAACAAT	Targeted	Padi4 + cancer cells	Cancer cells
A3_T	2900	1535	2906	1532	0.00896552	0.00896552	A3_T_AGCGGTCTGAGTATTAAGCG	Targeted	Macrophages	Immune cells
A3_T	1100	769	2292	858	0.0254545	0.0609091	A3_T_AGCGTACCTGACGACAGATC	Targeted	Neutrophils	Immune cells
A3_T	1150	772	2359	828	0.00695652	0.0156522	A3_T_AGCGTACCTGCTCACTATGT	Targeted	Neutrophils	Immune cells
A3_T	1383	1045	2642	1069	0.000723066	0.0144613	A3_T_AGCGTACCTGCTGCAACGAC	Targeted	Macrophages	Immune cells
A3_T	1907	1193	2440	1192	0.00524384	0.0152071	A3_T_AGCGTACCTGCTGTGTGGTC	Targeted	DCs	Immune cells
A3_T	1814	1210	2431	1208	0.00330761	0.0259096	A3_T_AGCGTACCTGCTTCCTGGCG	Targeted	Erbb4 + Epithelial cells	Immune cells
A3_T	3148	1715	3131	1711	0.00571792	0.0279543	A3_T_AGCGTACCTGTCTCGTCTTA	Targeted	Erbb4 + Epithelial cells	Immune cells
A3_T	2471	1571	2600	1569	0.014569	0.0372319	A3_T_AGCGTACCTGTGAGCGACCA	Targeted	Padi4 + cancer cells	Cancer cells
A3_T	4687	2369	3538	2358	0.00512055	0.0168551	A3_T_AGCGTACCTGTTGCCGTGTA	Targeted	Padi4 + cancer cells	Cancer cells
A3_T	4073	2352	3585	2351	0.0142401	0.0306899	A3_T_AGCGTGCACAAGTACCAGCG	Targeted	Padi4 + cancer cells	Cancer cells
A3_T	6904	2920	3502	2212	0.00289687	0.0114426	A3_T_AGCGTGCACAATTGTAATGT	Targeted	Padi4 + cancer cells	Cancer cells
A3_T	1257	925	2468	970	0.00318218	0.0278441	A3_T_AGCGTGCACACCGTGCCGCA	Targeted	T cells	Immune cells
A3_T	5553	2788	3737	2594	0.000540249	0.0117054	A3_T_AGCGTGCACAGCCGCCATCA	Targeted	Top2a + cancer cells	Cancer cells
A3_T	2441	1627	2573	1625	0.001229	0.0163867	A3_T_AGCGTGCACAGGATCGCTGT	Targeted	Padi4 + cancer cells	Cancer cells
A3_T	1137	928	2368	975	0.0140721	0.0193492	A3_T_AGCGTGCACATTACGAGCTG	Targeted	Top2a + cancer cells	Cancer cells
A3_T	4840	2614	3631	2567	0.0159091	0.0743802	A3_T_AGCTCAGCGTACACTTCGAT	Targeted	Top2a + cancer cells	Cancer cells
A3_T	1589	981	2537	985	0.00566394	0.030837	A3_T_AGCTCAGCGTCGTACTACGT	Targeted	Neutrophils	Immune cells
A3_T	3397	1862	3308	1861	0.00117751	0.0188402	A3_T_AGCTCAGCGTCTTAGTAGTC	Targeted	Padi4 + cancer cells	Cancer cells
A3_T	5794	2710	3670	2413	0.00293407	0.0144978	A3_T_AGCTCAGCGTGGAACGGCCT	Targeted	Padi4 + cancer cells	Cancer cells
A3_T	1040	779	2253	862	0.0384615	0.0326923	A3_T_AGCTCAGCGTGTCAAGTTAC	Targeted	Macrophages	Immune cells
A3_T	4930	2247	3604	2203	0.00365112	0.00831643	A3_T_AGCTCAGCGTTCCGATTCGA	Targeted	Endothelial cells	Other cells
A3_T	6332	2783	3565	2252	0.000631712	0.0107391	A3_T_AGCTCATGCTACACACATCA	Targeted	Padi4 + cancer cells	Cancer cells
A3_T	5490	2769	3712	2614	0.000364299	0.0111111	A3_T_AGCTCATGCTACCGTGAGAG	Targeted	Padi4 + cancer cells	Cancer cells
A3_T	6277	3003	3662	2520	0.00159312	0.0149753	A3_T_AGCTCATGCTACTTAGGCAG	Targeted	Top2a + cancer cells	Cancer cells
A3_T	2702	1398	2749	1396	0.00481125	0.0259067	A3_T_AGCTCATGCTCGACGAGACC	Targeted	Neutrophils	Immune cells
A3_T	7310	2882	3313	1955	0.00355677	0.00902873	A3_T_AGCTCATGCTGGCTGTCTTG	Targeted	Padi4 + cancer cells	Cancer cells
A3_T	2899	1753	2901	1751	0.0044843	0.0175923	A3_T_AGCTCATGCTGGTTAACAAT	Targeted	Macrophages	Immune cells
A3_T	6035	2854	3659	2449	0.0074565	0.0230323	A3_T_AGCTCATGCTTACACACTGG	Targeted	Padi4 + cancer cells	Cancer cells
A3_T	6637	3119	3599	2469	0.0015067	0.0204912	A3_T_AGCTGATAATAGTGCAAGGT	Targeted	Top2a + cancer cells	Cancer cells
A3_T	1572	1055	2504	1063	0.00381679	0.0273537	A3_T_AGCTGATAATCTCGACTGAG	Targeted	T cells	Immune cells
A3_T	820	635	2072	811	0.00853659	0.0292683	A3_T_AGCTGATAATTGTTCGTCGT	Targeted	Macrophages	Immune cells
A3_T	3162	1885	3146	1879	0.00158128	0.016129	A3_T_AGCTGCGCTCAGGCTGAACG	Targeted	Padi4 + cancer cells	Cancer cells
A3_T	2354	1425	2589	1423	0.00169924	0.0174172	A3_T_AGCTGCGCTCATACCTATAT	Targeted	Padi4 + cancer cells	Cancer cells
A3_T	3386	1813	3298	1813	0.003544	0.0401654	A3_T_AGCTGCGCTCCAGACAGCTA	Targeted	Padi4 + cancer cells	Cancer cells
A3_T	6234	2850	3632	2366	0.00128329	0.0104267	A3_T_AGCTGCGCTCGTCTCCGGTT	Targeted	Top2a + cancer cells	Cancer cells
A3_T	2238	1412	2523	1411	0.00134048	0.0160858	A3_T_AGCTGGCTCTACAGTGTCCG	Targeted	Macrophages	Immune cells
A3_T	2260	1515	2522	1514	0.00176991	0.0185841	A3_T_AGCTGGCTCTAGAACCATTA	Targeted	Padi4 + cancer cells	Cancer cells
A3_T	1162	890	2402	922	0.00258176	0.0232358	A3_T_AGCTGGCTCTAGCGTTCGGC	Targeted	Padi4 + cancer cells	Cancer cells
A3_T	5024	2370	3599	2331	0.000995223	0.0093551	A3_T_AGCTGGCTCTCGAACCGCAA	Targeted	Padi4 + cancer cells	Cancer cells
A3_T	3716	2383	3542	2382	0.00322928	0.0247578	A3_T_AGCTGGCTCTCTAATAGCCT	Targeted	Top2a + cancer cells	Cancer cells
A3_T	1144	909	2368	953	0.0166084	0.0305944	A3_T_AGCTGGCTCTGACACAGTAA	Targeted	Top2a + cancer cells	Cancer cells
A3_T	1223	896	2452	933	0.00163532	0.0261652	A3_T_AGCTGGCTCTTCCTAGAATC	Targeted	Macrophages	Immune cells
A3_T	1556	1125	2542	1129	0.00835476	0.0302057	A3_T_AGCTGGCTCTTCCTCATGTT	Targeted	Macrophages	Immune cells
A3_T	6773	3102	3508	2370	0.00561051	0.0219991	A3_T_AGCTTCAGCACTACGATCAG	Targeted	Padi4 + cancer cells	Cancer cells
A3_T	4538	2473	3628	2459	0.0167475	0.0414279	A3_T_AGCTTCAGCATAAGCCTAGG	Targeted	Macrophages	Immune cells
A3_T	4532	1813	3467	1800	0.00441306	0.0147838	A3_T_AGCTTGGCTTAACCAATAAG	Targeted	Endothelial cells	Other cells
A3_T	2193	1430	2496	1428	0.00273598	0.0155039	A3_T_AGCTTGGCTTACACAGACTG	Targeted	Macrophages	Immune cells
A3_T	1615	1053	2550	1058	0.00185759	0.00681115	A3_T_AGCTTGGCTTCAACCGATGT	Targeted	DCs	Immune cells
A3_T	1895	1286	2432	1285	0.00263852	0.0147757	A3_T_AGCTTGGCTTCTCTGTCGCA	Targeted	Macrophages	Immune cells
A3_T	4309	2227	3566	2222	0.00185658	0.00974704	A3_T_AGCTTGGCTTTAAGGACTGC	Targeted	Macrophages	Immune cells
A3_T	3831	2101	3465	2100	0.00156617	0.0109632	A3_T_AGCTTGGTAACTGGTCTAAC	Targeted	Padi4 + cancer cells	Cancer cells
A3_T	888	707	2130	847	0.00225225	0.0101351	A3_T_AGCTTGGTAAGTAATTACGT	Targeted	Top2a + cancer cells	Cancer cells
A3_T	1391	1057	2650	1086	0.00359454	0.0280374	A3_T_AGCTTGGTAAGTATTAAGCG	Targeted	T cells	Immune cells
A3_T	5810	2774	3653	2470	0.0010327	0.0120482	A3_T_AGCTTGGTAAGTTACACTTA	Targeted	Padi4 + cancer cells	Cancer cells
A3_T	7526	3140	3317	2067	0.00265745	0.0140845	A3_T_AGCTTGGTAATGTTCGTCGT	Targeted	Padi4 + cancer cells	Cancer cells
A3_T	1022	826	2219	905	0.00195695	0.0254403	A3_T_AGGAACCTAGCAGGATACTC	Targeted	Top2a + cancer cells	Cancer cells
A3_T	955	689	2164	816	0.00418848	0.034555	A3_T_AGGAACCTAGCCAACTTCAC	Targeted	Neutrophils	Immune cells
A3_T	1683	1117	2486	1118	0.00891266	0.0124777	A3_T_AGGAACCTAGCTGGCCACTG	Targeted	MSCs	Other cells
A3_T	1981	1326	2455	1323	0.00151439	0.0146391	A3_T_AGGAACCTAGCTGGTACTGT	Targeted	DCs	Immune cells
A3_T	4744	2562	3593	2540	0.00548061	0.0164418	A3_T_AGGAACCTAGGTCGGTAAGA	Targeted	Padi4 + cancer cells	Cancer cells
A3_T	4313	2357	3527	2357	0.00417343	0.0173893	A3_T_AGGAACCTAGTAACTGATGG	Targeted	Padi4 + cancer cells	Cancer cells
A3_T	2323	1452	2566	1452	0.00258287	0.0176496	A3_T_AGGAACCTAGTCTACGGACA	Targeted	Padi4 + cancer cells	Cancer cells
A3_T	1350	1007	2615	1014	0.00444444	0.0185185	A3_T_AGGAACCTAGTGAATTGCAT	Targeted	Padi4 + cancer cells	Cancer cells
A3_T	1788	1163	2437	1162	0.00111857	0.0167785	A3_T_AGGAACCTAGTGCGCAGAGC	Targeted	Macrophages	Immune cells
A3_T	1827	1271	2499	1271	0.00383142	0.0136836	A3_T_AGGAACCTAGTGGCTATACC	Targeted	Padi4 + cancer cells	Cancer cells
A3_T	2636	1655	2683	1653	0.00113809	0.0113809	A3_T_AGGAAGCACAAACGTCTTGA	Targeted	Macrophages	Immune cells
A3_T	1925	1312	2451	1312	0.0025974	0.0103896	A3_T_AGGAAGCACAAGCTTCCGAG	Targeted	Padi4 + cancer cells	Cancer cells
A3_T	3206	1915	3188	1914	0.00374298	0.0196507	A3_T_AGGAAGCACAAGGAATCTGC	Targeted	Padi4 + cancer cells	Cancer cells
A3_T	2894	1712	2895	1709	0.00932965	0.0269523	A3_T_AGGAAGCACACTTCCTGGCG	Targeted	Pericytes	Immune cells
A3_T	1850	1279	2433	1279	0.00216216	0.0172973	A3_T_AGGAAGCACAGAAGAACATT	Targeted	Macrophages	Immune cells
A3_T	7271	3175	3440	2230	0.000962729	0.00976482	A3_T_AGGAAGCACAGCAGAGCGAG	Targeted	Top2a + cancer cells	Cancer cells
A3_T	1025	776	2240	879	0.0331707	0.0195122	A3_T_AGGAAGTTCTACTCGAACGT	Targeted	T cells	Immune cells
A3_T	4715	2443	3593	2425	0.0197243	0.0277837	A3_T_AGGAAGTTCTAGACCAACAT	Targeted	Macrophages	Immune cells
A3_T	3337	1916	3289	1915	0.00719209	0.0362601	A3_T_AGGAAGTTCTAGCGTTCGGC	Targeted	DCs	Immune cells
A3_T	4886	2572	3607	2552	0.000818666	0.0169873	A3_T_AGGAAGTTCTATGCAGATCC	Targeted	Top2a + cancer cells	Cancer cells
A3_T	2739	1739	2764	1739	0.00182548	0.0244615	A3_T_AGGAAGTTCTCCAGAGCAGC	Targeted	Top2a + cancer cells	Cancer cells
A3_T	3073	1897	3070	1895	0.00585747	0.0188741	A3_T_AGGAAGTTCTGCTCAAGTTC	Targeted	Top2a + cancer cells	Cancer cells
A3_T	6191	2496	3631	2030	0.00177677	0.00807624	A3_T_AGGAAGTTCTTATTAATCTA	Targeted	MSCs	Other cells
A3_T	3420	1992	3333	1991	0.00497076	0.0216374	A3_T_AGGAAGTTCTTCAGTGGCTA	Targeted	Padi4 + cancer cells	Cancer cells
A3_T	3031	1778	3029	1777	0.00164962	0.00923788	A3_T_AGGAATCCTTAACGCGGACA	Targeted	Padi4 + cancer cells	Cancer cells
A3_T	5664	2755	3693	2522	0.00300141	0.0190678	A3_T_AGGAATCCTTATCCTACGGC	Targeted	Padi4 + cancer cells	Cancer cells
A3_T	4038	2150	3524	2149	0.00421	0.0138683	A3_T_AGGAATCCTTCGTACCTCTA	Targeted	Padi4 + cancer cells	Cancer cells
A3_T	4441	2381	3523	2379	0.000900698	0.018014	A3_T_AGGAATCCTTGGTGGACATA	Targeted	Top2a + cancer cells	Cancer cells
A3_T	2112	1508	2464	1507	0.00568182	0.0260417	A3_T_AGGAATCCTTGTACACTGCG	Targeted	Top2a + cancer cells	Cancer cells
A3_T	1583	1134	2534	1139	0.00442198	0.0379027	A3_T_AGGAATCCTTGTCTCACGTC	Targeted	T cells	Immune cells
A3_T	2027	1401	2465	1399	0.0340405	0.0379872	A3_T_AGGAATCCTTTATGCATACC	Targeted	Top2a + cancer cells	Cancer cells
A3_T	2949	1721	2950	1721	0.00169549	0.0200068	A3_T_AGGACATAGAAATATGAGAG	Targeted	Macrophages	Immune cells
A3_T	6553	2999	3692	2439	0.00503586	0.0143446	A3_T_AGGACATAGACCAAGACACA	Targeted	Macrophages	Immune cells
A3_T	916	744	2129	859	0.0196507	0.0425764	A3_T_AGGACATAGATGTACGGTAG	Targeted	Top2a + cancer cells	Cancer cells
A3_T	3257	1848	3216	1847	0.00184219	0.0144305	A3_T_AGGACTATTCCGGAGCGTCA	Targeted	Padi4 + cancer cells	Cancer cells
A3_T	3257	1941	3222	1940	0.0159656	0.01965	A3_T_AGGACTATTCGAACTCATCT	Targeted	Padi4 + cancer cells	Cancer cells
A3_T	5947	2936	3815	2580	0.0109299	0.0290903	A3_T_AGGACTATTCGCGCAATCCG	Targeted	MSCs	Other cells
A3_T	5140	2496	3649	2441	0.00155642	0.0161479	A3_T_AGGACTATTCGTGATCGAGA	Targeted	Padi4 + cancer cells	Cancer cells
A3_T	1248	964	2491	978	0.00480769	0.0264423	A3_T_AGGAGAATGCATTCGCCACT	Targeted	Top2a + cancer cells	Cancer cells
A3_T	1465	1148	2681	1151	0.0156997	0.0273038	A3_T_AGGAGAATGCCTGGAAGCCG	Targeted	Top2a + cancer cells	Cancer cells
A3_T	2556	1559	2658	1558	0.00821596	0.0168232	A3_T_AGGAGAATGCCTTATGTAGT	Targeted	Padi4 + cancer cells	Cancer cells
A3_T	3157	1983	3144	1981	0.00221729	0.0174216	A3_T_AGGAGAATGCTAGGTGCCTT	Targeted	Top2a + cancer cells	Cancer cells
A3_T	1233	879	2465	922	0.00486618	0.0137875	A3_T_AGGAGAATGCTCCAAGCGGT	Targeted	Macrophages	Immune cells
A3_T	4129	2076	3563	2074	0.00629692	0.00992977	A3_T_AGGAGAATGCTCTCGTAGTT	Targeted	Endothelial cells	Other cells
A3_T	1716	963	2493	962	0.0011655	0.0285548	A3_T_AGGAGCCATACAGTCAGACA	Targeted	Neutrophils	Immune cells
A3_T	2847	1702	2855	1701	0.00175623	0.00842993	A3_T_AGGAGCCATACCAAGACACA	Targeted	Macrophages	Immune cells
A3_T	4450	2346	3533	2344	0.00606742	0.0193258	A3_T_AGGAGCCATACCTGTACTGG	Targeted	Padi4 + cancer cells	Cancer cells
A3_T	6419	3010	3643	2447	0.0107493	0.0263281	A3_T_AGGAGCCATAGCTCTCACAG	Targeted	Padi4 + cancer cells	Cancer cells
A3_T	839	650	2085	811	0.00715137	0.0297974	A3_T_AGGAGCCATATCTCAGAACC	Targeted	Neutrophils	Immune cells
A3_T	982	838	2182	926	0.0213849	0.0610998	A3_T_AGGAGCCATATTAGTCTTGC	Targeted	Top2a + cancer cells	Cancer cells
A3_T	4868	2230	3530	2205	0.0100657	0.0299918	A3_T_AGGAGCTCGTAGCTCAGGAG	Targeted	Padi4 + cancer cells	Cancer cells
A3_T	1468	1011	2581	1027	0.00681199	0.0252044	A3_T_AGGAGCTCGTATCATACTTA	Targeted	Macrophages	Immune cells
A3_T	3954	2153	3506	2151	0.00126454	0.0131512	A3_T_AGGAGCTCGTCAAGCTTCTA	Targeted	Padi4 + cancer cells	Cancer cells
A3_T	1994	1170	2492	1170	0.00601805	0.0155466	A3_T_AGGAGCTCGTCATATTGCCG	Targeted	Monocytes	Immune cells
A3_T	2219	1463	2529	1461	0.00270392	0.0193781	A3_T_AGGAGCTCGTGGTGAGGTCA	Targeted	Padi4 + cancer cells	Cancer cells
A3_T	4320	2140	3574	2133	0.00902778	0.00740741	A3_T_AGGAGCTCGTTGCCTTCTTC	Targeted	Endothelial cells	Other cells
A3_T	5629	2680	3667	2452	0.00106591	0.0184758	A3_T_AGGAGTTGCGAATACCTCGT	Targeted	Padi4 + cancer cells	Cancer cells
A3_T	5504	2714	3700	2522	0.0052689	0.018532	A3_T_AGGAGTTGCGACTGAACGCC	Targeted	Macrophages	Immune cells
A3_T	1633	1172	2555	1172	0.00306185	0.0195958	A3_T_AGGAGTTGCGATGTCACGCT	Targeted	Padi4 + cancer cells	Cancer cells
A3_T	4384	2341	3531	2340	0.00205292	0.0152828	A3_T_AGGAGTTGCGCGGCGCTGCT	Targeted	Padi4 + cancer cells	Cancer cells
A3_T	1368	984	2592	1005	0.00877193	0.0358187	A3_T_AGGAGTTGCGTCTGGATACA	Targeted	T cells	Immune cells
A3_T	2122	1369	2519	1368	0.00659755	0.0230914	A3_T_AGGAGTTGCGTGCCTTCTTC	Targeted	Padi4 + cancer cells	Cancer cells
A3_T	3413	1873	3322	1873	0.00439496	0.0249048	A3_T_AGGAGTTGCGTTAATAGTAC	Targeted	Padi4 + cancer cells	Cancer cells
A3_T	5726	2874	3710	2612	0.00506462	0.0211317	A3_T_AGGATCATACAGTGAGTAAG	Targeted	Padi4 + cancer cells	Cancer cells
A3_T	4546	2441	3602	2426	0.0032996	0.0120985	A3_T_AGGATCATACCGACTTGCAC	Targeted	Macrophages	Immune cells
A3_T	4233	2367	3596	2366	0.0011812	0.016773	A3_T_AGGATCATACCGAGACTGTG	Targeted	Macrophages	Immune cells
A3_T	7193	3121	3542	2269	0.00375365	0.0240512	A3_T_AGGATCATACGTCTCCGGTT	Targeted	Macrophages	Immune cells
A3_T	2940	1674	2943	1674	0.00170068	0.00986395	A3_T_AGGATCATACTGTTCGTCGT	Targeted	Macrophages	Immune cells
A3_T	10981	3771	3133	1938	0.00282306	0.0263182	A3_T_AGGCACGGTAAACATTACGG	Targeted	Padi4 + cancer cells	Cancer cells
A3_T	2875	1644	2880	1643	0.00104348	0.00904348	A3_T_AGGCACGGTAAGTGACCTAT	Targeted	Macrophages	Immune cells
A3_T	814	703	2099	863	0.00859951	0.0307125	A3_T_AGGCACGGTACGTGTGGTGT	Targeted	MSCs	Other cells
A3_T	4996	2752	3683	2709	0.00220176	0.0198159	A3_T_AGGCACGGTAGAAGGTGGTT	Targeted	Padi4 + cancer cells	Cancer cells
A3_T	4678	2363	3525	2355	0.00534416	0.0363403	A3_T_AGGCACGGTAGATGATCCGC	Targeted	Padi4 + cancer cells	Cancer cells
A3_T	3075	1863	3072	1862	0.00650407	0.0481301	A3_T_AGGCACGGTAGGATTAGTCT	Targeted	Top2a + cancer cells	Cancer cells
A3_T	2765	1388	2809	1387	0.00325497	0.0191682	A3_T_AGGCACGGTATAGAGCTAGT	Targeted	DCs	Immune cells
A3_T	6515	2956	3586	2388	0.00322333	0.0128933	A3_T_AGGCACGGTATTAAGCCGCC	Targeted	Padi4 + cancer cells	Cancer cells
A3_T	996	781	2203	898	0.0100402	0.0331325	A3_T_AGGCAGCTGACTAGCCGCCA	Targeted	Top2a + cancer cells	Cancer cells
A3_T	6570	3164	3633	2527	0.0258752	0.0347032	A3_T_AGGCAGTCCGAAGGCTTCTC	Targeted	Padi4 + cancer cells	Cancer cells
A3_T	5141	2347	3644	2268	0.000778059	0.00758607	A3_T_AGGCAGTCCGCAAGCTAGCT	Targeted	Endothelial cells	Other cells
A3_T	2404	1585	2566	1582	0.00499168	0.0187188	A3_T_AGGCAGTCCGCCGTGCCGCA	Targeted	Padi4 + cancer cells	Cancer cells
A3_T	4834	2450	3556	2435	0.00393049	0.0148945	A3_T_AGGCAGTCCGTCACAGTCCG	Targeted	Padi4 + cancer cells	Cancer cells
A3_T	2923	1692	2926	1692	0.000684229	0.00752651	A3_T_AGGCAGTCCGTCTCTCGCTT	Targeted	Padi4 + cancer cells	Cancer cells
A3_T	3864	2047	3467	2046	0.00491718	0.0235507	A3_T_AGGCAGTCCGTTACGAGCTG	Targeted	Padi4 + cancer cells	Cancer cells
A3_T	2447	1321	2617	1318	0.000817327	0.0204332	A3_T_AGGCCGGCGTACTTGGAGAC	Targeted	Macrophages	Immune cells
A3_T	1116	857	2347	910	0.00448029	0.0304659	A3_T_AGGCCGGCGTAGGTGATGAC	Targeted	Neutrophils	Immune cells
A3_T	2237	1508	2528	1508	0.0147519	0.015646	A3_T_AGGCCGGCGTATTACTGAAG	Targeted	Top2a + cancer cells	Cancer cells
A3_T	4126	2242	3562	2242	0.00290839	0.0121183	A3_T_AGGCCGGCGTCATATAATGG	Targeted	Macrophages	Immune cells
A3_T	9284	3384	2962	1656	0.00096941	0.0123869	A3_T_AGGCCGGCGTGTTACACTTA	Targeted	Padi4 + cancer cells	Cancer cells
A3_T	2177	1439	2524	1438	0.00137804	0.0101056	A3_T_AGGCCGGCGTTTGCAGTGGT	Targeted	Padi4 + cancer cells	Cancer cells
A3_T	3082	1728	3077	1727	0.00227125	0.0217391	A3_T_AGGCTAGGCGACGACAGATC	Targeted	Top2a + cancer cells	Cancer cells
A3_T	3980	2196	3568	2193	0.00452261	0.0153266	A3_T_AGGCTAGGCGAGATTGTAAC	Targeted	MSCs	Other cells
A3_T	2891	1800	2891	1797	0.00415081	0.0307852	A3_T_AGGCTAGGCGATCATACTTA	Targeted	Erbb4 + Epithelial cells	Immune cells
A3_T	3014	1819	3012	1817	0	0.00763106	A3_T_AGGCTAGGCGTTGCTAGCTT	Targeted	Top2a + cancer cells	Cancer cells
A3_T	3335	1683	3246	1679	0.00149925	0.02009	A3_T_AGGCTGTGGAAGGTAAGCAC	Targeted	MSCs	Other cells
A3_T	4040	2281	3564	2279	0.0267327	0.0222772	A3_T_AGGCTGTGGAGAGCTTGGAT	Targeted	Padi4 + cancer cells	Cancer cells
A3_T	4362	2168	3517	2167	0.00573132	0.0243008	A3_T_AGGCTGTGGAGGATCGCTGT	Targeted	Padi4 + cancer cells	Cancer cells
A3_T	1239	889	2471	926	0.00968523	0.0435835	A3_T_AGGCTGTGGAGTCAAGTTAC	Targeted	Neutrophils	Immune cells
A3_T	6491	2982	3585	2377	0.00292713	0.01556	A3_T_AGGCTGTGGATATAGTGTCT	Targeted	Padi4 + cancer cells	Cancer cells
A3_T	872	697	2087	847	0.00688073	0.0424312	A3_T_AGGCTGTGGATTCTATGATA	Targeted	Prlr + Epithelial cells	Immune cells
A3_T	835	692	2096	844	0.00359281	0.0263473	A3_T_AGGTACAGACGAAGCTCATA	Targeted	Neutrophils	Immune cells
A3_T	4574	2501	3622	2487	0.00634018	0.014648	A3_T_AGGTACAGACGTGCACCAGC	Targeted	Macrophages	Immune cells
A3_T	8128	3439	3243	2081	0.035064	0.023253	A3_T_AGGTACAGACTTCCGTACTT	Targeted	Padi4 + cancer cells	Cancer cells
A3_T	4881	2541	3544	2507	0.00163901	0.0127023	A3_T_AGGTACTACACCTGGTCGGA	Targeted	Padi4 + cancer cells	Cancer cells
A3_T	2979	1826	2978	1825	0.0020141	0.0278617	A3_T_AGGTACTACACTCCTTACAC	Targeted	Macrophages	Immune cells
A3_T	1689	1179	2525	1178	0.00296033	0.0230906	A3_T_AGGTACTACATACGGCACTA	Targeted	Padi4 + cancer cells	Cancer cells
A3_T	2740	1691	2772	1691	0.0040146	0.0113139	A3_T_AGGTACTACATTCGTTCGCG	Targeted	Padi4 + cancer cells	Cancer cells
A3_T	1129	882	2365	919	0.00354296	0.0212578	A3_T_AGGTCGGATTACGTACATAA	Targeted	Padi4 + cancer cells	Cancer cells
A3_T	5081	2442	3633	2378	0.000590435	0.0114151	A3_T_AGGTCGGATTCGAATATTAT	Targeted	Macrophages	Immune cells
A3_T	2773	1730	2790	1730	0.00252434	0.00973675	A3_T_AGGTCGGATTCGGAGCGTCA	Targeted	Padi4 + cancer cells	Cancer cells
A3_T	7693	3403	3255	2180	0.00792929	0.0126089	A3_T_AGGTCGGATTGGTGAGGTCA	Targeted	Padi4 + cancer cells	Cancer cells
A3_T	4158	2412	3609	2412	0.00625301	0.032227	A3_T_AGGTCGGATTTCTGGATACA	Targeted	Monocytes	Immune cells
A3_T	2918	1686	2918	1684	0.0017135	0.0116518	A3_T_AGGTCTGTCGCCTACCGCTT	Targeted	Macrophages	Immune cells
A3_T	3640	2038	3411	2038	0.00659341	0.0145604	A3_T_AGGTCTGTCGCGATGTGCTT	Targeted	Padi4 + cancer cells	Cancer cells
A3_T	2480	1473	2612	1471	0.00120968	0.0120968	A3_T_AGGTCTGTCGGCACGACGTA	Targeted	Macrophages	Immune cells
A3_T	3309	1924	3267	1924	0.0096706	0.0244787	A3_T_AGGTCTGTCGGCGCTTGCGG	Targeted	Padi4 + cancer cells	Cancer cells
A3_T	2126	1335	2513	1335	0.00376294	0.0131703	A3_T_AGGTCTGTCGGGATTAGTCT	Targeted	Macrophages	Immune cells
A3_T	2869	1815	2868	1812	0.00209132	0.0115023	A3_T_AGGTCTGTCGGTTGAGGTTG	Targeted	Padi4 + cancer cells	Cancer cells
A3_T	1716	1133	2473	1134	0.00174825	0.0128205	A3_T_AGGTCTGTCGTAAGTGGCGC	Targeted	Macrophages	Immune cells
A3_T	2680	1638	2720	1636	0.00373134	0.0152985	A3_T_AGGTCTGTCGTAGATGACAA	Targeted	Macrophages	Immune cells
A3_T	2097	1349	2529	1349	0.00286123	0.0209824	A3_T_AGGTGCCTAAAAGCAATTGG	Targeted	Padi4 + cancer cells	Cancer cells
A3_T	1874	1250	2446	1249	0.00266809	0.0128068	A3_T_AGGTGCCTAAACGAGCGAGC	Targeted	Padi4 + cancer cells	Cancer cells
A3_T	4298	2455	3572	2454	0.00372266	0.0304793	A3_T_AGGTGCCTAAGCACTAATTC	Targeted	Top2a + cancer cells	Cancer cells
A3_T	3841	2040	3445	2039	0.00156209	0.0203072	A3_T_AGGTGCCTAAGCACTGAGGA	Targeted	Padi4 + cancer cells	Cancer cells
A3_T	1331	943	2564	977	0.000751315	0.0217881	A3_T_AGGTGCCTAAGCCAGCGGAA	Targeted	Monocytes	Immune cells
A3_T	7421	3718	3555	2641	0.00107802	0.0110497	A3_T_AGGTGCCTAATATAATCCGG	Targeted	Top2a + cancer cells	Cancer cells
A3_T	3236	1917	3210	1914	0.00865266	0.012979	A3_T_AGGTTACTGAAGCCTTATAT	Targeted	Padi4 + cancer cells	Cancer cells
A3_T	2152	1514	2477	1514	0.00650558	0.0362454	A3_T_AGGTTACTGACAAGCTAGCT	Targeted	MSCs	Other cells
A3_T	1257	981	2509	999	0.00397772	0.0071599	A3_T_AGGTTACTGACCATCGATGG	Targeted	Padi4 + cancer cells	Cancer cells
A3_T	6219	2948	3669	2483	0.00434153	0.0172053	A3_T_AGGTTACTGAGAGAGAAGGA	Targeted	Top2a + cancer cells	Cancer cells
A3_T	4738	2300	3517	2290	0.00358801	0.0149852	A3_T_AGGTTACTGAGCGCACGTCC	Targeted	Padi4 + cancer cells	Cancer cells
A3_T	2440	1536	2596	1536	0.00409836	0.0147541	A3_T_AGGTTACTGAGCTTATACAT	Targeted	Padi4 + cancer cells	Cancer cells
A3_T	3049	1639	3044	1637	0.00327976	0.0183667	A3_T_AGGTTACTGATCAGACTCAC	Targeted	Macrophages	Immune cells
A3_T	2676	1672	2714	1672	0.00149477	0.0127055	A3_T_AGGTTACTGATTCACTTCAA	Targeted	Top2a + cancer cells	Cancer cells
A3_T	6293	3140	3662	2571	0.00143016	0.0185921	A3_T_AGGTTCCGTCATTGCTTAGC	Targeted	Macrophages	Immune cells
A3_T	5616	2431	3598	2216	0.00231481	0.0146011	A3_T_AGGTTCCGTCCCGAACTAGC	Targeted	Padi4 + cancer cells	Cancer cells
A3_T	2596	1598	2676	1598	0.000385208	0.0134823	A3_T_AGGTTCCGTCCCGATAGGAT	Targeted	Padi4 + cancer cells	Cancer cells
A3_T	1775	1236	2526	1236	0.00394366	0.011831	A3_T_AGGTTCCGTCGCAGCTCGTG	Targeted	Padi4 + cancer cells	Cancer cells
A3_T	5334	2277	3603	2101	0.00974878	0.00787402	A3_T_AGGTTCCGTCGTGGATAACC	Targeted	MSCs	Other cells
A3_T	1571	1121	2506	1127	0.00827498	0.0311903	A3_T_AGGTTCCGTCTAGATGACAA	Targeted	Monocytes	Immune cells
A3_T	2406	1564	2564	1564	0.00332502	0.0253533	A3_T_AGGTTCCGTCTCATTACGAG	Targeted	Macrophages	Immune cells
A3_T	7094	3266	3516	2392	0.00338314	0.0125458	A3_T_AGTACGGACGAGTACCAGCG	Targeted	Top2a + cancer cells	Cancer cells
A3_T	7380	3276	3448	2314	0.0111111	0.0230352	A3_T_AGTACGGACGCCGGAATCGT	Targeted	Padi4 + cancer cells	Cancer cells
A3_T	6313	2885	3606	2375	0.00190084	0.0150483	A3_T_AGTACGGACGCGTTGCTACG	Targeted	Padi4 + cancer cells	Cancer cells
A3_T	7150	3214	3494	2308	0.00699301	0.0148252	A3_T_AGTACGGACGTCGCTCGCAC	Targeted	Padi4 + cancer cells	Cancer cells
A3_T	2258	1441	2541	1441	0.00310009	0.0155004	A3_T_AGTATAGCAGAGAGCAATCG	Targeted	Padi4 + cancer cells	Cancer cells
A3_T	4630	2215	3562	2199	0.00151188	0.00863931	A3_T_AGTATAGCAGATACCTATAT	Targeted	Macrophages	Immune cells
A3_T	1731	1189	2535	1188	0.0023108	0.0202195	A3_T_AGTATAGCAGTAATGAGAGA	Targeted	Padi4 + cancer cells	Cancer cells
A3_T	3023	1796	3022	1796	0.00893152	0.0162091	A3_T_AGTATAGCAGTCCAGCTTCT	Targeted	Macrophages	Immune cells
A3_T	6536	2973	3542	2342	0.00152999	0.00856793	A3_T_AGTATAGCAGTCTCGCAAGA	Targeted	Padi4 + cancer cells	Cancer cells
A3_T	3244	1834	3217	1833	0.00308261	0.01418	A3_T_AGTATCTAACAGTCGGCATT	Targeted	Macrophages	Immune cells
A3_T	4522	2381	3537	2375	0.00353826	0.0176913	A3_T_AGTATCTAACATATTATTAC	Targeted	Padi4 + cancer cells	Cancer cells
A3_T	3767	2063	3468	2063	0.00690204	0.0146005	A3_T_AGTATCTAACGAGTCCACTC	Targeted	Padi4 + cancer cells	Cancer cells
A3_T	1165	877	2386	904	0.0188841	0.0291845	A3_T_AGTATCTAACGCCGCCATCA	Targeted	Top2a + cancer cells	Cancer cells
A3_T	1903	1284	2416	1283	0.00525486	0.0120862	A3_T_AGTATCTAACGCGACCGTGG	Targeted	Macrophages	Immune cells
A3_T	1612	1108	2500	1111	0.00558313	0.0179901	A3_T_AGTATCTAACGCGTTCAAGC	Targeted	Macrophages	Immune cells
A3_T	1667	1177	2448	1177	0.0161968	0.044991	A3_T_AGTATCTAACGCTCCTAGCT	Targeted	T cells	Immune cells
A3_T	2694	1619	2742	1619	0.000371195	0.0107647	A3_T_AGTATCTAACGGTATGTGGA	Targeted	Padi4 + cancer cells	Cancer cells
A3_T	2424	1619	2564	1619	0.0338284	0.0173267	A3_T_AGTATCTAACGTCGCGTTCA	Targeted	Top2a + cancer cells	Cancer cells
A3_T	1856	1286	2462	1285	0.00377155	0.0172414	A3_T_AGTATCTAACTAATGAGAGA	Targeted	Padi4 + cancer cells	Cancer cells
A3_T	3262	1956	3232	1956	0.0187002	0.0389332	A3_T_AGTATCTAACTCCTGTGGCT	Targeted	Macrophages	Immune cells
A3_T	7874	3350	3273	2118	0.002159	0.012954	A3_T_AGTATCTAACTCTTACTGTA	Targeted	Top2a + cancer cells	Cancer cells
A3_T	4624	2363	3542	2351	0.00151384	0.0149221	A3_T_AGTATTACAAAACGCGTGGC	Targeted	Padi4 + cancer cells	Cancer cells
A3_T	2207	1394	2552	1394	0.000453104	0.017671	A3_T_AGTATTACAAAGTGATATCA	Targeted	Padi4 + cancer cells	Cancer cells
A3_T	2459	1551	2604	1551	0.0101667	0.0235868	A3_T_AGTATTACAACAACTAGATT	Targeted	Padi4 + cancer cells	Cancer cells
A3_T	872	706	2112	858	0.00688073	0.0206422	A3_T_AGTATTACAACCACTGTATT	Targeted	T cells	Immune cells
A3_T	2580	1608	2650	1607	0	0.0170543	A3_T_AGTATTACAATACACATGAC	Targeted	Macrophages	Immune cells
A3_T	3783	2058	3461	2054	0.00158604	0.0118953	A3_T_AGTATTACAATCCGACAACC	Targeted	Macrophages	Immune cells
A3_T	3006	1834	3006	1834	0.00499002	0.0139721	A3_T_AGTATTACAATGGACCTGTG	Targeted	Padi4 + cancer cells	Cancer cells
A3_T	2433	1605	2567	1605	0.00863132	0.0189067	A3_T_AGTATTATGTCACTTACCAA	Targeted	Macrophages	Immune cells
A3_T	3169	1883	3154	1883	0.00410224	0.0157778	A3_T_AGTATTATGTCCATAGCACG	Targeted	Padi4 + cancer cells	Cancer cells
A3_T	1533	1096	2616	1097	0.00391389	0.0169602	A3_T_AGTATTATGTCCTTAGGCTC	Targeted	Top2a + cancer cells	Cancer cells
A3_T	4738	2493	3576	2483	0.014141	0.0295483	A3_T_AGTATTATGTCGACGAGACC	Targeted	Padi4 + cancer cells	Cancer cells
A3_T	1041	814	2252	904	0.0220941	0.0614793	A3_T_AGTATTATGTCGGTATTGCG	Targeted	Top2a + cancer cells	Cancer cells
A3_T	2803	1746	2812	1742	0.00820549	0.0114163	A3_T_AGTATTATGTTACACACTGG	Targeted	Padi4 + cancer cells	Cancer cells
A3_T	6260	3133	3714	2658	0.00223642	0.0164537	A3_T_AGTATTATGTTGTATACACG	Targeted	Padi4 + cancer cells	Cancer cells
A3_T	1563	1143	2543	1149	0.00191939	0.0191939	A3_T_AGTATTATGTTTGCCACTCC	Targeted	Macrophages	Immune cells
A3_T	7986	3290	3229	2012	0.00300526	0.0177811	A3_T_AGTCACTTACATCACTAATC	Targeted	Top2a + cancer cells	Cancer cells
A3_T	3804	2157	3477	2157	0.00210305	0.01551	A3_T_AGTCACTTACATCTGCAATC	Targeted	Padi4 + cancer cells	Cancer cells
A3_T	1542	1060	2503	1067	0.0110246	0.0239948	A3_T_AGTCACTTACCCAAGTTAGC	Targeted	T cells	Immune cells
A3_T	6681	2967	3501	2280	0.00314324	0.0158659	A3_T_AGTCACTTACGCCGCCATCA	Targeted	Padi4 + cancer cells	Cancer cells
A3_T	1183	893	2425	918	0.00591716	0.0143702	A3_T_AGTCACTTACTCGTGTGATC	Targeted	Padi4 + cancer cells	Cancer cells
A3_T	2109	1381	2503	1379	0.00426743	0.0161214	A3_T_AGTCACTTACTCTCCTACAG	Targeted	Macrophages	Immune cells
A3_T	4640	2460	3555	2442	0.000215517	0.0215517	A3_T_AGTCATCTTCAATGACGGCC	Targeted	Padi4 + cancer cells	Cancer cells
A3_T	6549	2899	3539	2281	0.00564972	0.0174072	A3_T_AGTCATCTTCACAGCGTTAG	Targeted	Padi4 + cancer cells	Cancer cells
A3_T	1605	1178	2538	1182	0.00747664	0.0267913	A3_T_AGTCATCTTCAGTACTCGGA	Targeted	Top2a + cancer cells	Cancer cells
A3_T	2386	1530	2574	1529	0.003772	0.0163453	A3_T_AGTCATCTTCCTGTCTGCAG	Targeted	Top2a + cancer cells	Cancer cells
A3_T	1428	1088	2714	1093	0.00490196	0.0231092	A3_T_AGTCATCTTCGTCTCCGGTT	Targeted	Padi4 + cancer cells	Cancer cells
A3_T	5745	2650	3664	2401	0.00295909	0.013403	A3_T_AGTCATCTTCTACTCTTAGG	Targeted	Padi4 + cancer cells	Cancer cells
A3_T	4251	2244	3559	2239	0.00235239	0.0101153	A3_T_AGTCATCTTCTGCGTGCGCT	Targeted	Macrophages	Immune cells
A3_T	1734	1023	2518	1022	0.00692042	0.0346021	A3_T_AGTCCTGCCTACCTCGCAGA	Targeted	Padi4 + cancer cells	Cancer cells
A3_T	1353	1081	2622	1089	0.00517369	0.0103474	A3_T_AGTCCTGCCTAGACCAGTCT	Targeted	Top2a + cancer cells	Cancer cells
A3_T	7928	3532	3327	2226	0.02611	0.0378406	A3_T_AGTCCTGCCTAGACCTGTTC	Targeted	Top2a + cancer cells	Cancer cells
A3_T	995	747	2217	843	0.00904523	0.0291457	A3_T_AGTCCTGCCTAGCGTTCGGC	Targeted	Neutrophils	Immune cells
A3_T	1396	1018	2638	1038	0.00429799	0.015043	A3_T_AGTCCTGCCTCCACAGCCGA	Targeted	Erbb4 + Epithelial cells	Immune cells
A3_T	1139	866	2341	928	0.0105356	0.0368745	A3_T_AGTCCTGCCTCCGACAACGC	Targeted	T cells	Immune cells
A3_T	806	634	2113	817	0.00620347	0.016129	A3_T_AGTCCTGCCTCGGTCGCGCG	Targeted	Macrophages	Immune cells
A3_T	3164	1836	3151	1836	0.00158028	0.0167509	A3_T_AGTCCTGCCTGAGAACCTAA	Targeted	Macrophages	Immune cells
A3_T	3677	2013	3426	2012	0.00163177	0.0106065	A3_T_AGTCCTGCCTGGCAACGTCG	Targeted	Padi4 + cancer cells	Cancer cells
A3_T	1132	904	2360	941	0.0159011	0.0194346	A3_T_AGTCCTGCCTGGCCACACGC	Targeted	Padi4 + cancer cells	Cancer cells
A3_T	1329	961	2593	976	0.0105342	0.0173062	A3_T_AGTCCTGCCTGTGCTCGTTA	Targeted	Padi4 + cancer cells	Cancer cells
A3_T	4883	2460	3578	2436	0.00225271	0.0118779	A3_T_AGTCTCTGTTAGGCGGAAGC	Targeted	Padi4 + cancer cells	Cancer cells
A3_T	2332	1484	2531	1483	0.00686106	0.0231561	A3_T_AGTCTCTGTTATTCGCCACT	Targeted	Macrophages	Immune cells
A3_T	2881	1699	2887	1699	0.00590073	0.0242971	A3_T_AGTCTCTGTTCAGAGAAGTG	Targeted	Top2a + cancer cells	Cancer cells
A3_T	9671	3829	2901	1824	0.0117878	0.0235756	A3_T_AGTCTCTGTTCATCCACGCC	Targeted	Top2a + cancer cells	Cancer cells
A3_T	6804	3372	3571	2580	0.00235156	0.0207231	A3_T_AGTCTCTGTTCGTGCACGGA	Targeted	Top2a + cancer cells	Cancer cells
A3_T	1506	1105	2612	1115	0.00464807	0.0252324	A3_T_AGTCTCTGTTGGTTGTACCG	Targeted	Top2a + cancer cells	Cancer cells
A3_T	3799	2226	3497	2226	0.00236904	0.0100026	A3_T_AGTCTCTGTTGTTACACTTA	Targeted	Padi4 + cancer cells	Cancer cells
A3_T	5931	2813	3668	2457	0.00151745	0.0124768	A3_T_AGTCTCTGTTTCTTCGGTGG	Targeted	Top2a + cancer cells	Cancer cells
A3_T	4209	2429	3591	2428	0.00332621	0.0133048	A3_T_AGTCTCTGTTTGTGGAATGA	Targeted	Padi4 + cancer cells	Cancer cells
A3_T	2568	1664	2641	1664	0.00155763	0.017134	A3_T_AGTCTGCGAGAGGAACGACG	Targeted	Macrophages	Immune cells
A3_T	2605	1556	2691	1556	0.00191939	0.01881	A3_T_AGTCTGCGAGAGTCAGACAA	Targeted	Padi4 + cancer cells	Cancer cells
A3_T	4171	2157	3577	2148	0.00623352	0.017262	A3_T_AGTCTGCGAGATGGTTGGAA	Targeted	MSCs	Other cells
A3_T	3304	1799	3252	1797	0.00121065	0.0090799	A3_T_AGTCTGCGAGGGAATAGACG	Targeted	Macrophages	Immune cells
A3_T	3004	1746	3003	1745	0.00133156	0.0156458	A3_T_AGTCTTACCGCAAGCCGGAG	Targeted	Macrophages	Immune cells
A3_T	6724	3088	3552	2374	0.00342058	0.0133849	A3_T_AGTCTTACCGCACCTCCAGA	Targeted	Top2a + cancer cells	Cancer cells
A3_T	3641	1989	3438	1986	0.00576765	0.0129085	A3_T_AGTCTTACCGGCACGACGTA	Targeted	Macrophages	Immune cells
A3_T	7265	3523	3527	2540	0.00344116	0.0269787	A3_T_AGTCTTACCGTTAATAGTAC	Targeted	Top2a + cancer cells	Cancer cells
A3_T	2558	1575	2655	1575	0.0129007	0.0261923	A3_T_AGTGAGGTGGACGGACGCCT	Targeted	Padi4 + cancer cells	Cancer cells
A3_T	4693	2516	3574	2503	0.00170467	0.0225868	A3_T_AGTGAGGTGGAGGCTGAACG	Targeted	Padi4 + cancer cells	Cancer cells
A3_T	1938	1294	2459	1294	0.00154799	0.00722394	A3_T_AGTGAGGTGGGAAGAACATT	Targeted	Padi4 + cancer cells	Cancer cells
A3_T	913	778	2128	889	0.00328587	0.0284775	A3_T_AGTGAGGTGGTCTCCTACAG	Targeted	Top2a + cancer cells	Cancer cells
A3_T	5717	2772	3681	2503	0.00279867	0.0244884	A3_T_AGTGATTACCCGCAGTAGAT	Targeted	Padi4 + cancer cells	Cancer cells
A3_T	4584	2441	3571	2432	0.0296684	0.0285777	A3_T_AGTGATTACCGCTGTGACAA	Targeted	Top2a + cancer cells	Cancer cells
A3_T	3010	1836	3009	1835	0.00265781	0.0159468	A3_T_AGTGATTACCGTGTGTCAGC	Targeted	Macrophages	Immune cells
A3_T	1981	1324	2449	1322	0.00201918	0.0343261	A3_T_AGTGATTACCTAAGCCTAGG	Targeted	Erbb4 + Epithelial cells	Immune cells
A3_T	3081	1840	3079	1840	0.00227199	0.0107108	A3_T_AGTGATTACCTGTTCGCACT	Targeted	Top2a + cancer cells	Cancer cells
A3_T	1230	1013	2479	1040	0.00894309	0.0292683	A3_T_AGTGGATCTCACGACAGATC	Targeted	Top2a + cancer cells	Cancer cells
A3_T	3576	2106	3451	2106	0.0114653	0.0271253	A3_T_AGTGGATCTCCCGTCGCCAC	Targeted	Macrophages	Immune cells
A3_T	1783	1236	2475	1235	0.00504767	0.0185081	A3_T_AGTGGATCTCGCTATAGTAT	Targeted	Padi4 + cancer cells	Cancer cells
A3_T	2486	1444	2620	1443	0.00362027	0.00925181	A3_T_AGTGGATCTCTAACACGATT	Targeted	Endothelial cells	Other cells
A3_T	2656	1603	2707	1602	0.0376506	0.028991	A3_T_AGTGGCTCGAAAGTAGTAAT	Targeted	Macrophages	Immune cells
A3_T	3449	1917	3324	1916	0.00173963	0.0110177	A3_T_AGTGGCTCGAACGTACCATT	Targeted	Padi4 + cancer cells	Cancer cells
A3_T	1467	1082	2672	1086	0.0122699	0.0211316	A3_T_AGTGGCTCGACGTATTGTAA	Targeted	Padi4 + cancer cells	Cancer cells
A3_T	4659	2387	3519	2377	0.00150247	0.0176003	A3_T_AGTGGCTCGAGCCAGTTGGA	Targeted	Padi4 + cancer cells	Cancer cells
A3_T	967	806	2176	901	0.0134436	0.0382627	A3_T_AGTGGCTCGAGTAAGATTAG	Targeted	Top2a + cancer cells	Cancer cells
A3_T	2406	1550	2560	1548	0.00997506	0.0274314	A3_T_AGTGGCTCGATATTAATCTA	Targeted	Erbb4 + Epithelial cells	Immune cells
A3_T	3711	2204	3504	2203	0.0129345	0.0301805	A3_T_AGTGGCTCGATGTACGGTAG	Targeted	Macrophages	Immune cells
A3_T	5429	2814	3700	2643	0.00165776	0.0106834	A3_T_AGTGTCACAGACCACAATAA	Targeted	Top2a + cancer cells	Cancer cells
A3_T	3870	2065	3468	2065	0.00232558	0.0162791	A3_T_AGTGTCACAGAGAAGCATCT	Targeted	Padi4 + cancer cells	Cancer cells
A3_T	2075	1433	2471	1433	0.00578313	0.0207229	A3_T_AGTGTCACAGATCCAGGAGA	Targeted	Macrophages	Immune cells
A3_T	1267	957	2535	973	0.00394633	0.0260458	A3_T_AGTGTGGAGAACAATCACCG	Targeted	Padi4 + cancer cells	Cancer cells
A3_T	2783	1720	2793	1717	0.00646784	0.014373	A3_T_AGTGTGGAGACGGAAGGTTG	Targeted	Erbb4 + Epithelial cells	Immune cells
A3_T	1312	936	2540	951	0.0175305	0.0655488	A3_T_AGTGTGGAGAGATTCCTACG	Targeted	Top2a + cancer cells	Cancer cells
A3_T	3612	1905	3419	1905	0.00636766	0.0146733	A3_T_AGTGTGGAGAGTCGATTCGT	Targeted	Macrophages	Immune cells
A3_T	1339	881	2520	907	0.0156833	0.0739358	A3_T_AGTGTGGAGAGTCTCCGGTT	Targeted	Macrophages	Immune cells
A3_T	2267	1474	2518	1474	0.000882223	0.0132333	A3_T_AGTGTGGAGATACACTAGTC	Targeted	Macrophages	Immune cells
A3_T	3143	1956	3138	1955	0.00127267	0.0197264	A3_T_AGTGTGGAGATTATTAACAT	Targeted	Top2a + cancer cells	Cancer cells
A3_T	3009	1851	3009	1851	0.0129611	0.0232635	A3_T_AGTGTGTCTGACGTATGGTA	Targeted	Padi4 + cancer cells	Cancer cells
A3_T	4425	2256	3579	2249	0.00225989	0.0142373	A3_T_AGTGTGTCTGATTCGCCACT	Targeted	Macrophages	Immune cells
A3_T	856	719	2087	855	0.0128505	0.0420561	A3_T_AGTGTGTCTGCATTGGAGGA	Targeted	MSCs	Other cells
A3_T	950	730	2151	835	0.00421053	0.0168421	A3_T_AGTGTGTCTGCCTTCGCGTC	Targeted	T cells	Immune cells
A3_T	1744	1216	2530	1215	0.000573394	0.0212156	A3_T_AGTGTGTCTGCTTGCAACAA	Targeted	Top2a + cancer cells	Cancer cells
A3_T	7492	3417	3348	2304	0.00320342	0.0149493	A3_T_AGTGTGTCTGGTCTGATACG	Targeted	Padi4 + cancer cells	Cancer cells
A3_T	2437	1488	2593	1488	0.00574477	0.0410341	A3_T_AGTGTGTCTGTGCCGTCCTA	Targeted	Macrophages	Immune cells
A3_T	4588	2394	3576	2388	0.00130776	0.0150392	A3_T_AGTGTGTCTGTGGAATGAAC	Targeted	Padi4 + cancer cells	Cancer cells
A3_T	6750	3141	3532	2401	0.0140741	0.0183704	A3_T_AGTGTGTCTGTGTAACGATA	Targeted	Top2a + cancer cells	Cancer cells
A3_T	870	689	2108	829	0.0091954	0.016092	A3_T_AGTGTGTCTGTTGGTCCAGC	Targeted	T cells	Immune cells
A3_T	4192	2296	3544	2296	0.00166985	0.0226622	A3_T_AGTTAATAGAAACGGCTCTT	Targeted	Padi4 + cancer cells	Cancer cells
A3_T	5024	2642	3663	2586	0.00218949	0.0117436	A3_T_AGTTAATAGAAAGTCCACGA	Targeted	Top2a + cancer cells	Cancer cells
A3_T	2205	1492	2530	1491	0.0031746	0.0163265	A3_T_AGTTAATAGACACACCTAAC	Targeted	Padi4 + cancer cells	Cancer cells
A3_T	1149	870	2361	921	0.000870322	0.00957354	A3_T_AGTTAATAGACGGTAGTCAT	Targeted	Macrophages	Immune cells
A3_T	1644	1092	2526	1096	0.0170316	0.0322384	A3_T_AGTTAATAGAGTCATGCCAG	Targeted	Monocytes	Immune cells
A3_T	2547	1606	2651	1606	0.00471143	0.0125638	A3_T_AGTTAATAGATCATAAGATA	Targeted	Padi4 + cancer cells	Cancer cells
A3_T	1661	1176	2445	1176	0	0.012643	A3_T_AGTTAATAGATGTGATGGCG	Targeted	Macrophages	Immune cells
A3_T	1227	918	2481	938	0.00244499	0.0187449	A3_T_AGTTACTTCGATAGATTGCT	Targeted	Padi4 + cancer cells	Cancer cells
A3_T	2706	1735	2736	1735	0.00221729	0.0151515	A3_T_AGTTACTTCGATTCTGGCTG	Targeted	Padi4 + cancer cells	Cancer cells
A3_T	6363	3050	3670	2498	0.00110011	0.0190162	A3_T_AGTTACTTCGCACTAAGGAG	Targeted	Top2a + cancer cells	Cancer cells
A3_T	4091	2203	3548	2201	0.00244439	0.0087998	A3_T_AGTTACTTCGCACTTACCAA	Targeted	Padi4 + cancer cells	Cancer cells
A3_T	2606	1593	2685	1592	0.00230238	0.0134305	A3_T_AGTTACTTCGCGCACACAGA	Targeted	Padi4 + cancer cells	Cancer cells
A3_T	1922	1268	2442	1267	0.00884495	0.0182102	A3_T_AGTTACTTCGCGTGCTACCA	Targeted	MSCs	Other cells
A3_T	2139	1337	2520	1336	0.00280505	0.0196353	A3_T_AGTTACTTCGGTCGAGCACA	Targeted	Macrophages	Immune cells
A3_T	8420	3674	3116	2065	0.00142518	0.0194774	A3_T_AGTTACTTCGTAGTTATAAG	Targeted	Top2a + cancer cells	Cancer cells
A3_T	5613	2856	3684	2614	0.00552289	0.0176376	A3_T_AGTTATGCTAACAGCGTTAG	Targeted	Padi4 + cancer cells	Cancer cells
A3_T	2762	1743	2782	1743	0.000724113	0.0115858	A3_T_AGTTATGCTAAGTGAGTAAG	Targeted	Padi4 + cancer cells	Cancer cells
A3_T	960	718	2175	828	0.0104167	0.0302083	A3_T_AGTTATGCTAATGGTCAGCC	Targeted	Macrophages	Immune cells
A3_T	5515	2888	3726	2687	0.00108794	0.0168631	A3_T_AGTTATGCTACGTACCTCTA	Targeted	Padi4 + cancer cells	Cancer cells
A3_T	4454	2377	3613	2367	0.00718455	0.0177369	A3_T_AGTTATGCTACTCGGACTAG	Targeted	Macrophages	Immune cells
A3_T	3366	1906	3301	1906	0.0026738	0.010101	A3_T_AGTTCCGCCGCAAGTCTAGA	Targeted	Padi4 + cancer cells	Cancer cells
A3_T	2992	1721	2992	1721	0.00868984	0.0160428	A3_T_AGTTCCGCCGCATAATCGTC	Targeted	Padi4 + cancer cells	Cancer cells
A3_T	3039	1831	3037	1831	0.00164528	0.0115169	A3_T_AGTTCCGCCGCTCAAGGAGT	Targeted	Macrophages	Immune cells
A3_T	3944	2259	3536	2259	0.0172414	0.0223124	A3_T_AGTTCCGCCGTAATGTCTTA	Targeted	Padi4 + cancer cells	Cancer cells
A3_T	4317	2388	3599	2383	0.00185314	0.0164466	A3_T_AGTTCCGCCGTCTGTTGGAA	Targeted	Macrophages	Immune cells
A3_T	3203	1850	3180	1849	0.00561973	0.0246644	A3_T_AGTTCCGCCGTTAATGATCC	Targeted	Padi4 + cancer cells	Cancer cells
A3_T	8019	3335	3247	2059	0.00162115	0.0110986	A3_T_AGTTCCTACCAAGGCTTCTC	Targeted	Top2a + cancer cells	Cancer cells
A3_T	1816	1308	2443	1307	0.00440529	0.0181718	A3_T_AGTTCCTACCACTAGCCGCT	Targeted	Padi4 + cancer cells	Cancer cells
A3_T	2200	1346	2500	1342	0.00227273	0.0104545	A3_T_AGTTCCTACCAGTAGAGTAA	Targeted	MSCs	Other cells
A3_T	2961	1795	2961	1794	0.00337724	0.0165485	A3_T_AGTTCCTACCATAATTCAGG	Targeted	DCs	Immune cells
A3_T	3060	1727	3056	1727	0.00294118	0.0153595	A3_T_AGTTCCTACCGTCATGTACG	Targeted	Monocytes	Immune cells
A3_T	2273	1315	2559	1314	0.00131984	0.0158381	A3_T_AGTTCCTACCTACACAGGCG	Targeted	Neutrophils	Immune cells
A3_T	2684	1663	2736	1663	0.00447094	0.0149031	A3_T_AGTTCCTACCTACCACGTAC	Targeted	Padi4 + cancer cells	Cancer cells
A3_T	2885	1870	2887	1870	0.00381282	0.0135182	A3_T_AGTTCGCTAGACCGGTGAGA	Targeted	Macrophages	Immune cells
A3_T	1462	1127	2659	1139	0.000683995	0.0218878	A3_T_AGTTCGCTAGCGCACGAATT	Targeted	Macrophages	Immune cells
A3_T	2482	1590	2600	1590	0.0378727	0.0431104	A3_T_AGTTCGCTAGTAGGCGTTCA	Targeted	Padi4 + cancer cells	Cancer cells
A3_T	7552	3326	3301	2204	0.00595869	0.0323093	A3_T_ATAACAGTTAAAGAGCTTGC	Targeted	Padi4 + cancer cells	Cancer cells
A3_T	1010	768	2206	869	0.0039604	0.039604	A3_T_ATAACAGTTAAATGCGGCAT	Targeted	T cells	Immune cells
A3_T	4818	2553	3583	2533	0.000622665	0.014944	A3_T_ATAACAGTTAAGCAAGTTGA	Targeted	Padi4 + cancer cells	Cancer cells
A3_T	5259	2673	3667	2565	0.00570451	0.0199658	A3_T_ATAACAGTTAAGTATGCCAT	Targeted	Top2a + cancer cells	Cancer cells
A3_T	1102	869	2311	954	0.00544465	0.0335753	A3_T_ATAACAGTTAATCTAAGATG	Targeted	Top2a + cancer cells	Cancer cells
A3_T	2801	1721	2818	1720	0.00428418	0.0128526	A3_T_ATAACAGTTACTGTCTGCAG	Targeted	Padi4 + cancer cells	Cancer cells
A3_T	2505	1662	2612	1661	0.00239521	0.00998004	A3_T_ATAACAGTTATAGAGCCTTC	Targeted	Padi4 + cancer cells	Cancer cells
A3_T	1868	1275	2452	1274	0.001606	0.0139186	A3_T_ATAACAGTTATCTGCAGCGT	Targeted	Padi4 + cancer cells	Cancer cells
A3_T	1197	858	2411	904	0.00417711	0.0133668	A3_T_ATAACAGTTATGGTGTCGCT	Targeted	Top2a + cancer cells	Cancer cells
A3_T	2606	1530	2685	1530	0.00153492	0.00959325	A3_T_ATAACGACAAAGGACGCCAG	Targeted	Macrophages	Immune cells
A3_T	808	688	2068	873	0.00866337	0.0321782	A3_T_ATAACGACAACACCTCCAGA	Targeted	Top2a + cancer cells	Cancer cells
A3_T	1401	1035	2677	1041	0.00356888	0.0242684	A3_T_ATAACGACAAGCTAACCTAC	Targeted	Padi4 + cancer cells	Cancer cells
A3_T	9136	3841	2853	1812	0.0068958	0.0279116	A3_T_ATAACGACAAGCTAATAACA	Targeted	Top2a + cancer cells	Cancer cells
A3_T	2810	1782	2820	1779	0.00177936	0.0163701	A3_T_ATAACGACAATATGCCGATG	Targeted	Macrophages	Immune cells
A3_T	1040	793	2250	878	0.0182692	0.0384615	A3_T_ATAACGACAATTCGGCTAAC	Targeted	T cells	Immune cells
A3_T	1898	1252	2423	1252	0.0052687	0.0216017	A3_T_ATAACGTCGTACGAGCGAGC	Targeted	Macrophages	Immune cells
A3_T	1357	953	2570	970	0.00515844	0.0154753	A3_T_ATAACGTCGTCAGTCGATCC	Targeted	Macrophages	Immune cells
A3_T	2511	1611	2614	1611	0.00438072	0.0163282	A3_T_ATAACGTCGTCGCCAGAGTG	Targeted	Macrophages	Immune cells
A3_T	4374	2451	3574	2445	0.00297211	0.019433	A3_T_ATAACGTCGTCTTACACTAC	Targeted	Top2a + cancer cells	Cancer cells
A3_T	2925	1792	2927	1792	0.00683761	0.0123077	A3_T_ATAACGTCGTGTCGACGAGT	Targeted	Padi4 + cancer cells	Cancer cells
A3_T	5835	2570	3656	2255	0.000685518	0.00531277	A3_T_ATAACGTCGTTAATGTCTTA	Targeted	Macrophages	Immune cells
A3_T	5176	2529	3666	2437	0.00444359	0.0162287	A3_T_ATAACTAAGACTCTGTCGCA	Targeted	Macrophages	Immune cells
A3_T	3113	2007	3109	2007	0.00321234	0.0244137	A3_T_ATAACTAAGATAGATATATT	Targeted	Padi4 + cancer cells	Cancer cells
A3_T	1910	1312	2449	1312	0.00732984	0.0251309	A3_T_ATAACTAAGATCGCTTACCG	Targeted	Padi4 + cancer cells	Cancer cells
A3_T	2487	1488	2615	1488	0.00643345	0.0144753	A3_T_ATAACTAAGATGTCATCGTA	Targeted	Macrophages	Immune cells
A3_T	938	637	2159	752	0.00746269	0.0138593	A3_T_ATAAGCTTCCAGCTACTTGT	Targeted	Neutrophils	Immune cells
A3_T	6981	3226	3535	2439	0.00558659	0.0224896	A3_T_ATAAGCTTCCCCAACTTCAC	Targeted	Padi4 + cancer cells	Cancer cells
A3_T	825	677	2094	848	0.00727273	0.0169697	A3_T_ATAAGCTTCCCGACTCTGAG	Targeted	Top2a + cancer cells	Cancer cells
A3_T	4272	2179	3522	2178	0.00140449	0.0093633	A3_T_ATAAGCTTCCCTGTACTGTA	Targeted	Top2a + cancer cells	Cancer cells
A3_T	2281	1301	2556	1297	0.00131521	0.0127137	A3_T_ATAAGCTTCCGATGCTCTCA	Targeted	DCs	Immune cells
A3_T	4298	2403	3576	2401	0.00744532	0.0176826	A3_T_ATAAGCTTCCGGCTCGTAGA	Targeted	Top2a + cancer cells	Cancer cells
A3_T	7089	3468	3524	2539	0.00169276	0.0157991	A3_T_ATAAGCTTCCTAAGGACTGC	Targeted	Top2a + cancer cells	Cancer cells
A3_T	3158	1839	3148	1838	0.00126662	0.0079164	A3_T_ATAAGTCGCGACTTAGGCAG	Targeted	Padi4 + cancer cells	Cancer cells
A3_T	3364	1906	3300	1905	0.00386445	0.00743163	A3_T_ATAAGTCGCGAGTCGGCATT	Targeted	Padi4 + cancer cells	Cancer cells
A3_T	2066	1420	2455	1418	0.00290416	0.0212972	A3_T_ATAAGTCGCGATGACACTGG	Targeted	Macrophages	Immune cells
A3_T	1784	1242	2485	1242	0.00896861	0.00952915	A3_T_ATAAGTCGCGGCACCGAATC	Targeted	Padi4 + cancer cells	Cancer cells
A3_T	4008	2341	3584	2340	0.0164671	0.0314371	A3_T_ATAATCCTATAAGTAGTAAT	Targeted	Macrophages	Immune cells
A3_T	2000	1285	2478	1284	0.003	0.01	A3_T_ATAATCCTATCCTGCAGCCA	Targeted	Padi4 + cancer cells	Cancer cells
A3_T	3069	1907	3067	1907	0.000651678	0.0188987	A3_T_ATAATCCTATCGGTAGGTGC	Targeted	Padi4 + cancer cells	Cancer cells
A3_T	4190	2230	3546	2228	0.00071599	0.0155131	A3_T_ATAATCCTATGGATCGCTGT	Targeted	Padi4 + cancer cells	Cancer cells
A3_T	1160	866	2370	915	0.00344828	0.0112069	A3_T_ATAATCCTATTCTCGTCTTA	Targeted	Macrophages	Immune cells
A3_T	2106	1411	2527	1411	0.00189934	0.0132953	A3_T_ATAATCCTATTCTTGCTGCT	Targeted	Padi4 + cancer cells	Cancer cells
A3_T	3418	2007	3334	2006	0.00234055	0.0184318	A3_T_ATAATCCTATTGGCTATACC	Targeted	Padi4 + cancer cells	Cancer cells
A3_T	4427	2479	3574	2479	0.00271064	0.0169415	A3_T_ATAATGAGGTAAGTGTGACT	Targeted	Top2a + cancer cells	Cancer cells
A3_T	3858	2014	3459	2014	0.00181441	0.0152929	A3_T_ATAATGAGGTAATACGTTGA	Targeted	Padi4 + cancer cells	Cancer cells
A3_T	2272	1443	2552	1442	0.00396127	0.0167254	A3_T_ATAATGAGGTACGCCAACAG	Targeted	Padi4 + cancer cells	Cancer cells
A3_T	3475	2114	3376	2113	0.00230216	0.0100719	A3_T_ATAATGAGGTGCTTATACAT	Targeted	Padi4 + cancer cells	Cancer cells
A3_T	4863	2587	3609	2560	0.00329015	0.0150113	A3_T_ATAATGAGGTGTCGAGCACA	Targeted	Top2a + cancer cells	Cancer cells
A3_T	2293	1564	2525	1563	0.00174444	0.0126472	A3_T_ATACAACCTGAATATCCGCG	Targeted	Top2a + cancer cells	Cancer cells
A3_T	3575	2035	3406	2035	0.00503497	0.0148252	A3_T_ATACAACCTGATGACATCTC	Targeted	Padi4 + cancer cells	Cancer cells
A3_T	1110	920	2333	961	0.00720721	0.0225225	A3_T_ATACAACCTGCATGACCACG	Targeted	Top2a + cancer cells	Cancer cells
A3_T	3777	2224	3491	2223	0.00211808	0.012179	A3_T_ATACAACCTGCCAGTAGCGT	Targeted	Top2a + cancer cells	Cancer cells
A3_T	2382	1406	2614	1404	0.00167926	0.0134341	A3_T_ATACAACCTGCGAGCAGATT	Targeted	Padi4 + cancer cells	Cancer cells
A3_T	1220	861	2439	896	0.0057377	0.0393443	A3_T_ATACAACCTGCGCAGTAGAT	Targeted	Neutrophils	Immune cells
A3_T	1354	1048	2624	1061	0.0110783	0.0420975	A3_T_ATACAACCTGCGTGCACGGA	Targeted	Padi4 + cancer cells	Cancer cells
A3_T	872	703	2112	846	0.00688073	0.0412844	A3_T_ATACAACCTGCTTAATCGCA	Targeted	Top2a + cancer cells	Cancer cells
A3_T	4094	2322	3555	2322	0.00341964	0.0217391	A3_T_ATACAACCTGGAACGGTTGA	Targeted	Padi4 + cancer cells	Cancer cells
A3_T	3570	2003	3399	2002	0.00392157	0.0168067	A3_T_ATACAACCTGGGATATGTTG	Targeted	Top2a + cancer cells	Cancer cells
A3_T	1042	808	2247	910	0.0134357	0.0604607	A3_T_ATACAACCTGGGTGGACATA	Targeted	T cells	Immune cells
A3_T	1682	1047	2490	1046	0.00535077	0.0255648	A3_T_ATACAACCTGTAAGCCTAGG	Targeted	Monocytes	Immune cells
A3_T	5568	2802	3722	2594	0.00359195	0.0201149	A3_T_ATACAACCTGTATCGGACGA	Targeted	Macrophages	Immune cells
A3_T	4732	2519	3554	2500	0.0135249	0.0204987	A3_T_ATACAACCTGTGAGACCGTA	Targeted	Padi4 + cancer cells	Cancer cells
A3_T	2901	1771	2903	1770	0.000344709	0.0127542	A3_T_ATACAACCTGTGGCTATACC	Targeted	Macrophages	Immune cells
A3_T	2160	1441	2483	1437	0.00462963	0.0287037	A3_T_ATACAGGTTAAGACCAACAT	Targeted	Macrophages	Immune cells
A3_T	4242	2420	3624	2418	0.000707214	0.0219236	A3_T_ATACAGGTTACAACCGATGT	Targeted	Macrophages	Immune cells
A3_T	2148	1536	2430	1533	0.0228119	0.0418994	A3_T_ATACAGGTTACAAGCCGGAG	Targeted	Erbb4 + Epithelial cells	Immune cells
A3_T	1278	930	2529	953	0.00234742	0.0485133	A3_T_ATACAGGTTACCACCGCATG	Targeted	Padi4 + cancer cells	Cancer cells
A3_T	2334	1508	2527	1505	0.00428449	0.0179949	A3_T_ATACAGGTTATCACTAAGCA	Targeted	Macrophages	Immune cells
A3_T	4945	2650	3624	2609	0.00950455	0.0384226	A3_T_ATACAGGTTATGAGACCGTA	Targeted	Padi4 + cancer cells	Cancer cells
A3_T	7949	3450	3244	2112	0.00276764	0.012706	A3_T_ATACAGGTTATGGAATGAAC	Targeted	Padi4 + cancer cells	Cancer cells
A3_T	1051	890	2252	986	0.0076118	0.036156	A3_T_ATACAGGTTATGTACACTAT	Targeted	Top2a + cancer cells	Cancer cells
A3_T	1295	854	2491	883	0.0030888	0.0301158	A3_T_ATACAGGTTATTGCAGTGGT	Targeted	Monocytes	Immune cells
A3_T	4335	2304	3522	2303	0.00576701	0.0239908	A3_T_ATACCGAGTTACAGTCTGAG	Targeted	Padi4 + cancer cells	Cancer cells
A3_T	1567	1023	2551	1028	0.00446713	0.0178685	A3_T_ATACCGAGTTAGCCTTATAT	Targeted	Macrophages	Immune cells
A3_T	4863	2252	3529	2232	0.00164508	0.0170677	A3_T_ATACCGAGTTATTCGGAACA	Targeted	Padi4 + cancer cells	Cancer cells
A3_T	2358	1466	2563	1464	0.00466497	0.0309584	A3_T_ATACCGAGTTCCGATGTAAG	Targeted	Macrophages	Immune cells
A3_T	4905	2537	3600	2503	0.00244648	0.0169215	A3_T_ATACCGAGTTTCTACTTAAC	Targeted	Padi4 + cancer cells	Cancer cells
A3_T	3109	1885	3101	1883	0.00160823	0.0135092	A3_T_ATACCTCGAGCACACTGCAT	Targeted	Padi4 + cancer cells	Cancer cells
A3_T	4390	2264	3525	2262	0.00113895	0.0148064	A3_T_ATACCTCGAGCTGTGTCGGT	Targeted	Padi4 + cancer cells	Cancer cells
A3_T	3818	1901	3465	1899	0.00366684	0.0133578	A3_T_ATACCTCGAGGCTAACCTAC	Targeted	MSCs	Other cells
A3_T	1213	1013	2449	1049	0.00577082	0.0189613	A3_T_ATACCTCGAGTAGATATATT	Targeted	Top2a + cancer cells	Cancer cells
A3_T	1934	1282	2405	1282	0.0434333	0.0320579	A3_T_ATACCTCGAGTCTCGTAGTT	Targeted	Macrophages	Immune cells
A3_T	1800	1224	2451	1224	0.0244444	0.05	A3_T_ATACCTCGAGTTGCCACTCC	Targeted	Padi4 + cancer cells	Cancer cells
A3_T	982	653	2187	770	0.00203666	0.0366599	A3_T_ATACTGAGAAACCGGACATC	Targeted	Neutrophils	Immune cells
A3_T	3852	2065	3471	2063	0.00155763	0.00700935	A3_T_ATACTGAGAAAGCAAGTTGA	Targeted	Padi4 + cancer cells	Cancer cells
A3_T	7159	3266	3437	2332	0.00153653	0.0245844	A3_T_ATACTGAGAAATCAAGTAAG	Targeted	Padi4 + cancer cells	Cancer cells
A3_T	8052	3460	3294	2124	0.000993542	0.0137854	A3_T_ATACTGAGAAGAGGTGCGAG	Targeted	Padi4 + cancer cells	Cancer cells
A3_T	1281	961	2504	991	0.0078064	0.0234192	A3_T_ATACTGCCGTCGATTCATCC	Targeted	Monocytes	Immune cells
A3_T	6304	3011	3670	2495	0.00126904	0.00840736	A3_T_ATACTGCCGTCGTGCACGGA	Targeted	Top2a + cancer cells	Cancer cells
A3_T	7548	3225	3352	2170	0.00278219	0.0117912	A3_T_ATACTGCCGTTAGTGGCCGT	Targeted	Padi4 + cancer cells	Cancer cells
A3_T	3172	1838	3156	1837	0.00126103	0.0122951	A3_T_ATACTGCCGTTATTAATCTA	Targeted	Padi4 + cancer cells	Cancer cells
A3_T	3572	1699	3365	1694	0.000839866	0.0055991	A3_T_ATACTGGAGGATACGGCCTC	Targeted	MSCs	Other cells
A3_T	4014	2265	3582	2263	0.0044843	0.0166916	A3_T_ATACTGGAGGATCTGCAATC	Targeted	Macrophages	Immune cells
A3_T	4905	2477	3581	2454	0.00489297	0.0185525	A3_T_ATACTGGAGGCAAGCTAGCT	Targeted	Padi4 + cancer cells	Cancer cells
A3_T	2654	1744	2698	1743	0.00150716	0.0350414	A3_T_ATACTGGAGGCCGCGCATGA	Targeted	Padi4 + cancer cells	Cancer cells
A3_T	4924	2428	3588	2399	0.00182778	0.00954509	A3_T_ATACTGGAGGGCGCACGTCC	Targeted	Padi4 + cancer cells	Cancer cells
A3_T	1487	1079	2621	1083	0.00537996	0.0235373	A3_T_ATACTGGAGGGCTTGTCACT	Targeted	Top2a + cancer cells	Cancer cells
A3_T	2979	1788	2979	1788	0.00234978	0.0120846	A3_T_ATACTGGAGGGTGGAGCAAG	Targeted	Macrophages	Immune cells
A3_T	2677	1688	2725	1687	0.000747105	0.0115801	A3_T_ATACTGGAGGTCATTACGAG	Targeted	Padi4 + cancer cells	Cancer cells
A3_T	2887	1846	2890	1846	0.00623485	0.0190509	A3_T_ATACTGGAGGTGAACAGAAG	Targeted	Padi4 + cancer cells	Cancer cells
A3_T	5587	2795	3691	2587	0.00554859	0.0173617	A3_T_ATAGAGTCACAATCTGTGCT	Targeted	Padi4 + cancer cells	Cancer cells
A3_T	3298	1729	3249	1728	0.00303214	0.0130382	A3_T_ATAGAGTCACATAATTGCAA	Targeted	Macrophages	Immune cells
A3_T	2441	1471	2603	1470	0.00204834	0.00860303	A3_T_ATAGAGTCACATACGGCCTC	Targeted	Macrophages	Immune cells
A3_T	1637	1206	2482	1208	0.0177153	0.0897984	A3_T_ATAGAGTCACCATAATCAAT	Targeted	T cells	Immune cells
A3_T	1887	1266	2440	1266	0.00529942	0.0227875	A3_T_ATAGAGTCACCTATTCAGCA	Targeted	Macrophages	Immune cells
A3_T	861	585	2111	755	0.00696864	0.0232288	A3_T_ATAGAGTCACCTCCGGCCGA	Targeted	Neutrophils	Immune cells
A3_T	4161	2290	3567	2288	0.000961307	0.0141793	A3_T_ATAGAGTTGTAATGGCCAGT	Targeted	Top2a + cancer cells	Cancer cells
A3_T	2903	1764	2905	1763	0.00137788	0.0106786	A3_T_ATAGAGTTGTAGGACACTCC	Targeted	Cdh3 + Epithelial cells	Other cells
A3_T	4813	2548	3580	2530	0.0157906	0.0230625	A3_T_ATAGAGTTGTATTCGCCACT	Targeted	Padi4 + cancer cells	Cancer cells
A3_T	4365	2531	3637	2526	0.00183276	0.0400916	A3_T_ATAGAGTTGTCAGGTCGATG	Targeted	T cells	Immune cells
A3_T	6436	2992	3635	2433	0.00279677	0.0146053	A3_T_ATAGAGTTGTCGTACCTCTA	Targeted	Top2a + cancer cells	Cancer cells
A3_T	1508	1056	2565	1066	0.00729443	0.0265252	A3_T_ATAGAGTTGTGCGAGCAGTT	Targeted	Macrophages	Immune cells
A3_T	4119	2259	3566	2259	0.00315611	0.0111678	A3_T_ATAGAGTTGTGTAGTACTAC	Targeted	Padi4 + cancer cells	Cancer cells
A3_T	2767	1709	2787	1708	0.0126491	0.0122877	A3_T_ATAGAGTTGTTACCGTATAT	Targeted	Padi4 + cancer cells	Cancer cells
A3_T	3527	1800	3364	1800	0.00113411	0.0141764	A3_T_ATAGAGTTGTTCAGTGTTAA	Targeted	Endothelial cells	Other cells
A3_T	4686	2333	3540	2325	0.00170721	0.00981647	A3_T_ATAGAGTTGTTCATAAGATA	Targeted	Padi4 + cancer cells	Cancer cells
A3_T	3122	1780	3110	1778	0.00320307	0.0147341	A3_T_ATAGAGTTGTTGAATTGCAT	Targeted	Padi4 + cancer cells	Cancer cells
A3_T	2250	1442	2496	1441	0.00533333	0.0342222	A3_T_ATAGCTCTCAAGTGATATCA	Targeted	Erbb4 + Epithelial cells	Immune cells
A3_T	2683	1593	2734	1592	0.00149087	0.0152814	A3_T_ATAGCTCTCAATATCGTCCA	Targeted	Padi4 + cancer cells	Cancer cells
A3_T	5548	2639	3641	2446	0.00216294	0.0140591	A3_T_ATAGCTCTCAATGCTTATGC	Targeted	Top2a + cancer cells	Cancer cells
A3_T	1537	1074	2502	1081	0.00390371	0.0175667	A3_T_ATAGCTCTCACCGACAACGC	Targeted	Neutrophils	Immune cells
A3_T	4637	2453	3607	2445	0.00431313	0.0204874	A3_T_ATAGCTCTCAGCTAACTATT	Targeted	Top2a + cancer cells	Cancer cells
A3_T	6252	3033	3691	2558	0.00463852	0.0185541	A3_T_ATAGCTCTCATCTGGTCTCG	Targeted	Padi4 + cancer cells	Cancer cells
A3_T	1048	773	2280	855	0.00572519	0.0171756	A3_T_ATAGCTCTCATGAACAGGCT	Targeted	Macrophages	Immune cells
A3_T	1228	888	2434	923	0.00814332	0.0276873	A3_T_ATAGCTGCACGCAGCATCTC	Targeted	Macrophages	Immune cells
A3_T	7940	3402	3259	2132	0.00239295	0.015995	A3_T_ATAGCTGCACTTGTGCTCAG	Targeted	Padi4 + cancer cells	Cancer cells
A3_T	1615	1121	2525	1127	0.00309598	0.0272446	A3_T_ATAGGAGAACAGTCGGCATT	Targeted	Monocytes	Immune cells
A3_T	1104	873	2314	936	0.0108696	0.0298913	A3_T_ATAGGAGAACATCAGTACCA	Targeted	T cells	Immune cells
A3_T	4761	2360	3537	2345	0.00273052	0.0130225	A3_T_ATAGGAGAACCAACCGATGT	Targeted	Padi4 + cancer cells	Cancer cells
A3_T	1990	1398	2430	1398	0.0211055	0.0798995	A3_T_ATAGGAGAACCGAGTACATC	Targeted	Top2a + cancer cells	Cancer cells
A3_T	3146	1892	3138	1890	0.0034965	0.0276542	A3_T_ATAGGAGAACTAAGCCTAGG	Targeted	Macrophages	Immune cells
A3_T	2519	1418	2651	1417	0.00317586	0.0138944	A3_T_ATAGGTATAACGTACTACGT	Targeted	Macrophages	Immune cells
A3_T	1484	1092	2611	1102	0.00336927	0.0148248	A3_T_ATAGGTATAATTCAATTGAG	Targeted	Top2a + cancer cells	Cancer cells
A3_T	1653	1102	2491	1104	0.00423472	0.00907441	A3_T_ATAGGTATAATTCGCCGGCT	Targeted	Macrophages	Immune cells
A3_T	1709	1048	2476	1047	0.000585138	0.0216501	A3_T_ATAGTGATGCACTCCTGTCG	Targeted	Monocytes	Immune cells
A3_T	5107	2690	3682	2633	0.00156648	0.032896	A3_T_ATAGTGATGCAGAGGTCGTT	Targeted	Padi4 + cancer cells	Cancer cells
A3_T	5815	2707	3742	2411	0.0134136	0.0173689	A3_T_ATAGTGATGCAGTGAGTAAG	Targeted	Macrophages	Immune cells
A3_T	887	656	2145	786	0.00563698	0.0304397	A3_T_ATAGTGATGCCAACTAGATT	Targeted	Neutrophils	Immune cells
A3_T	4267	2198	3551	2195	0.00257792	0.013124	A3_T_ATAGTGATGCCTCACGTCAC	Targeted	Macrophages	Immune cells
A3_T	5881	2894	3721	2574	0.00408094	0.0236354	A3_T_ATAGTGATGCGTGCTGTCTT	Targeted	Padi4 + cancer cells	Cancer cells
A3_T	3127	1866	3118	1866	0.00255836	0.0111928	A3_T_ATAGTGATGCTGAATTCGGA	Targeted	Padi4 + cancer cells	Cancer cells
A3_T	6689	3152	3585	2431	0.00224249	0.0115114	A3_T_ATAGTTGCTGATCTGCAATC	Targeted	Top2a + cancer cells	Cancer cells
A3_T	2835	1688	2845	1688	0.0130511	0.0141093	A3_T_ATAGTTGCTGCTATGGCAAG	Targeted	Macrophages	Immune cells
A3_T	1376	1019	2623	1035	0.0145349	0.0617733	A3_T_ATAGTTGCTGGTCGACGAGT	Targeted	Top2a + cancer cells	Cancer cells
A3_T	1435	1028	2689	1042	0.00278746	0.0341463	A3_T_ATAGTTGCTGGTCGCGAACC	Targeted	Macrophages	Immune cells
A3_T	3179	1885	3165	1885	0.0128971	0.0223341	A3_T_ATAGTTGCTGTTCATCGTCC	Targeted	Macrophages	Immune cells
A3_T	4119	2342	3590	2339	0.002185	0.0150522	A3_T_ATAGTTGCTGTTGAGTCCAG	Targeted	Macrophages	Immune cells
A3_T	1262	931	2508	950	0.00950872	0.0190174	A3_T_ATATAACATCAGACGGATGT	Targeted	Padi4 + cancer cells	Cancer cells
A3_T	2009	1312	2486	1311	0.00895968	0.0114485	A3_T_ATATAACATCAGCTTGTGTC	Targeted	Macrophages	Immune cells
A3_T	1570	1119	2561	1125	0.00573248	0.0152866	A3_T_ATATAACATCCGCACCAGTC	Targeted	Macrophages	Immune cells
A3_T	2482	1597	2617	1597	0.00282031	0.016116	A3_T_ATATAACATCCGGCCACCTG	Targeted	Padi4 + cancer cells	Cancer cells
A3_T	3691	2132	3461	2130	0.000541859	0.0149011	A3_T_ATATAACATCCTGGAGAAGC	Targeted	Padi4 + cancer cells	Cancer cells
A3_T	1376	979	2612	1002	0.00872093	0.0290698	A3_T_ATATAACATCTAGATGACAA	Targeted	Macrophages	Immune cells
A3_T	2350	1510	2575	1510	0.0012766	0.0191489	A3_T_ATATAACATCTCAGCGGTGC	Targeted	Padi4 + cancer cells	Cancer cells
A3_T	1368	974	2602	983	0.00511696	0.0190058	A3_T_ATATAACATCTCCACTGTCA	Targeted	Padi4 + cancer cells	Cancer cells
A3_T	1187	886	2406	930	0.00589722	0.00926706	A3_T_ATATAACATCTGGCCATGGT	Targeted	Macrophages	Immune cells
A3_T	3599	2072	3430	2071	0.00694637	0.0147263	A3_T_ATATAAGAGAAGTACAGCGA	Targeted	Top2a + cancer cells	Cancer cells
A3_T	2309	1541	2540	1539	0.00129926	0.0108272	A3_T_ATATAAGAGACCGGTCGTAC	Targeted	Padi4 + cancer cells	Cancer cells
A3_T	5626	2891	3712	2664	0.00942055	0.0300391	A3_T_ATATAAGAGACTCTGGTCTA	Targeted	Padi4 + cancer cells	Cancer cells
A3_T	853	665	2098	828	0.003517	0.03517	A3_T_ATATAAGAGATCTATCGAGG	Targeted	Macrophages	Immune cells
A3_T	6093	3018	3707	2599	0.00689316	0.0195306	A3_T_ATATACACGTCACACCTAAC	Targeted	Top2a + cancer cells	Cancer cells
A3_T	2442	1552	2576	1550	0.001638	0.0176085	A3_T_ATATACACGTGATACGTATA	Targeted	Macrophages	Immune cells
A3_T	3336	2145	3301	2145	0.00329736	0.0194844	A3_T_ATATACACGTTTCCTATTCC	Targeted	Top2a + cancer cells	Cancer cells
A3_T	1553	1088	2634	1088	0.0167418	0.0135222	A3_T_ATATCCTGGTAGGCTCGCCT	Targeted	Padi4 + cancer cells	Cancer cells
A3_T	4873	2815	3670	2765	0.00800328	0.0240099	A3_T_ATATCCTGGTCAATAACACT	Targeted	Padi4 + cancer cells	Cancer cells
A3_T	4031	2345	3577	2344	0.0166212	0.0312578	A3_T_ATATCCTGGTCATATAATGG	Targeted	Top2a + cancer cells	Cancer cells
A3_T	8502	3480	3086	1929	0.00152905	0.0127029	A3_T_ATATCCTGGTGACTAGCTAT	Targeted	Top2a + cancer cells	Cancer cells
A3_T	4449	2327	3517	2327	0.0110137	0.0229265	A3_T_ATATCCTGGTTCATAAGATA	Targeted	Padi4 + cancer cells	Cancer cells
A3_T	2822	1872	2828	1869	0.00354359	0.0152374	A3_T_ATATCGGACTAGAGGCCTAC	Targeted	Padi4 + cancer cells	Cancer cells
A3_T	6070	2823	3632	2402	0.000823723	0.0121911	A3_T_ATATCGGACTATACTTCACA	Targeted	Padi4 + cancer cells	Cancer cells
A3_T	1177	953	2416	983	0.0152931	0.0203908	A3_T_ATATCGGACTCATACACTGA	Targeted	Padi4 + cancer cells	Cancer cells
A3_T	2593	1649	2668	1648	0.00462784	0.0142692	A3_T_ATATCGGACTCGGAGCGTCA	Targeted	Padi4 + cancer cells	Cancer cells
A3_T	3035	1902	3034	1901	0.0105437	0.0257002	A3_T_ATATCGGACTCTAATAGGTA	Targeted	Padi4 + cancer cells	Cancer cells
A3_T	2654	1279	2748	1275	0.00263753	0.0154484	A3_T_ATATCGGACTCTACTAAGGT	Targeted	DCs	Immune cells
A3_T	1553	1173	2518	1178	0.00386349	0.0135222	A3_T_ATATCGGACTGTTCAGAAGT	Targeted	Top2a + cancer cells	Cancer cells
A3_T	3563	2040	3402	2037	0.00280662	0.0151558	A3_T_ATATCGGACTTAAGGAGTTA	Targeted	Padi4 + cancer cells	Cancer cells
A3_T	3049	1947	3047	1946	0.013775	0.0229583	A3_T_ATATCGGACTTACACATGAC	Targeted	Top2a + cancer cells	Cancer cells
A3_T	1073	738	2278	817	0.0027959	0.0344828	A3_T_ATATCGGACTTCTTGCCAAT	Targeted	Top2a + cancer cells	Cancer cells
A3_T	2186	1389	2504	1386	0.00503202	0.0164684	A3_T_ATATCTTCAGCGTACCTCTA	Targeted	Endothelial cells	Other cells
A3_T	2484	1691	2560	1691	0.00805153	0.0354267	A3_T_ATATCTTCAGCTTAGTTCGA	Targeted	Macrophages	Immune cells
A3_T	1067	794	2278	868	0.00281162	0.0309278	A3_T_ATATCTTCAGTAACTATAGA	Targeted	T cells	Immune cells
A3_T	1422	900	2613	918	0	0.0161744	A3_T_ATATCTTCAGTTGGTCCAGC	Targeted	Macrophages	Immune cells
A3_T	894	637	2123	780	0.0100671	0.0279642	A3_T_ATATGCGTAAACGCGTCAAT	Targeted	Neutrophils	Immune cells
A3_T	2029	1289	2506	1289	0.00443568	0.0162642	A3_T_ATATGCGTAAATGCAGATCC	Targeted	Padi4 + cancer cells	Cancer cells
A3_T	2528	1485	2633	1484	0.00593354	0.00988924	A3_T_ATATGCGTAAGCAGCTCTAA	Targeted	Monocytes	Immune cells
A3_T	1267	966	2499	991	0.00631413	0.0165746	A3_T_ATATGCGTAAGTCAAGGTCA	Targeted	Erbb4 + Epithelial cells	Immune cells
A3_T	5306	2402	3632	2262	0.000942329	0.0101772	A3_T_ATATGGACATAATATCCGCG	Targeted	Macrophages	Immune cells
A3_T	3631	1950	3406	1947	0.00826219	0.0115671	A3_T_ATATGGACATTAGACCGACT	Targeted	Macrophages	Immune cells
A3_T	5283	2681	3691	2571	0.00302858	0.0223358	A3_T_ATATGGACATTTGCACCAAT	Targeted	Padi4 + cancer cells	Cancer cells
A3_T	3779	2128	3474	2128	0.0246097	0.0449854	A3_T_ATATGGCGTAAGACGGATGT	Targeted	Top2a + cancer cells	Cancer cells
A3_T	883	721	2113	862	0.0203851	0.0351076	A3_T_ATATGGCGTACACTTATAGA	Targeted	Top2a + cancer cells	Cancer cells
A3_T	3982	2282	3554	2281	0.0113009	0.02888	A3_T_ATATGGCGTACGTAAGTTAG	Targeted	Padi4 + cancer cells	Cancer cells
A3_T	6019	2860	3654	2485	0.0053165	0.0164479	A3_T_ATATGGCGTAGAATCTTGTT	Targeted	Padi4 + cancer cells	Cancer cells
A3_T	6252	2736	3670	2213	0.000799744	0.0127959	A3_T_ATATGGCGTATCACGGTACA	Targeted	Endothelial cells	Other cells
A3_T	2909	1793	2911	1792	0.00584393	0.0202819	A3_T_ATATGGCGTATCGATCTCTG	Targeted	Padi4 + cancer cells	Cancer cells
A3_T	6232	2830	3608	2363	0.00401155	0.0126765	A3_T_ATATTACGCCAAGTAGTAAT	Targeted	Padi4 + cancer cells	Cancer cells
A3_T	1406	1057	2692	1062	0.00213371	0.0156472	A3_T_ATATTACGCCCACACCTAAC	Targeted	Padi4 + cancer cells	Cancer cells
A3_T	1430	947	2647	963	0.00839161	0.0398601	A3_T_ATATTACGCCCACTTGTAAG	Targeted	Neutrophils	Immune cells
A3_T	6009	2993	3700	2584	0.00382759	0.0222999	A3_T_ATATTACGCCGACAACCACC	Targeted	Padi4 + cancer cells	Cancer cells
A3_T	1378	1021	2606	1040	0.00435414	0.0159652	A3_T_ATATTACGCCGAGTTCTCGC	Targeted	Macrophages	Immune cells
A3_T	3819	2086	3484	2082	0.00130924	0.0112595	A3_T_ATATTACGCCTGACGCAACT	Targeted	Macrophages	Immune cells
A3_T	3077	1787	3072	1786	0.00227494	0.0100747	A3_T_ATATTACGCCTGGCCATGGT	Targeted	Macrophages	Immune cells
A3_T	3486	1967	3356	1966	0.0134825	0.0235227	A3_T_ATCAACACATAGGCTGAACG	Targeted	Padi4 + cancer cells	Cancer cells
A3_T	2365	1571	2555	1569	0.0038055	0.0135307	A3_T_ATCAACACATCACGAGAAGT	Targeted	Padi4 + cancer cells	Cancer cells
A3_T	5662	2816	3696	2555	0.00141293	0.0190745	A3_T_ATCAACACATCCTACGCAAC	Targeted	Padi4 + cancer cells	Cancer cells
A3_T	1964	1348	2464	1348	0.000509165	0.0213849	A3_T_ATCAACACATGCCGCAAGCG	Targeted	Padi4 + cancer cells	Cancer cells
A3_T	2332	1436	2577	1436	0.00300172	0.0167238	A3_T_ATCAACACATGCGTAACGTC	Targeted	Padi4 + cancer cells	Cancer cells
A3_T	897	732	2142	846	0.00445931	0.0234114	A3_T_ATCAAGCGGCAAGTTAATGG	Targeted	Top2a + cancer cells	Cancer cells
A3_T	6401	3129	3656	2579	0.00281206	0.00968599	A3_T_ATCAAGCGGCAGCGATGCAT	Targeted	Top2a + cancer cells	Cancer cells
A3_T	3900	1974	3481	1972	0.00205128	0.0192308	A3_T_ATCAAGCGGCATATTGCTAA	Targeted	Macrophages	Immune cells
A3_T	4456	2296	3534	2290	0.00583483	0.0285009	A3_T_ATCAAGCGGCCGTATTCTCT	Targeted	Padi4 + cancer cells	Cancer cells
A3_T	5679	2892	3683	2620	0.000528262	0.0153196	A3_T_ATCAAGCGGCCTGTCTGCAG	Targeted	Padi4 + cancer cells	Cancer cells
A3_T	10498	4192	2996	1975	0.00590589	0.0203848	A3_T_ATCAAGCGGCGCTTATACAT	Targeted	Top2a + cancer cells	Cancer cells
A3_T	5636	2677	3651	2427	0.00141945	0.0118879	A3_T_ATCAAGCGGCGGTGGACATA	Targeted	Padi4 + cancer cells	Cancer cells
A3_T	1240	958	2456	992	0.0016129	0.025	A3_T_ATCAAGCGGCTTCTCTATGA	Targeted	Macrophages	Immune cells
A3_T	2738	1615	2778	1615	0.00036523	0.014244	A3_T_ATCAATCTCCACGCGCATAG	Targeted	Padi4 + cancer cells	Cancer cells
A3_T	1323	838	2563	870	0.00529101	0.0120937	A3_T_ATCAATCTCCAGCGTTCGGC	Targeted	MSCs	Other cells
A3_T	7706	3449	3357	2261	0.0114197	0.0465871	A3_T_ATCAATCTCCCCGATAGGAT	Targeted	Top2a + cancer cells	Cancer cells
A3_T	6352	2788	3581	2262	0.000629723	0.0081864	A3_T_ATCAATCTCCCTCCTGGATA	Targeted	Padi4 + cancer cells	Cancer cells
A3_T	3517	1948	3374	1945	0.00540233	0.0201877	A3_T_ATCAATCTCCGACCGCGTGC	Targeted	Padi4 + cancer cells	Cancer cells
A3_T	4325	2549	3615	2545	0.00346821	0.0175723	A3_T_ATCAATCTCCGCTGTCGGCC	Targeted	Top2a + cancer cells	Cancer cells
A3_T	3058	1579	3052	1578	0.00163506	0.00719424	A3_T_ATCAATCTCCTCTGTATGTT	Targeted	Macrophages	Immune cells
A3_T	2171	1461	2533	1460	0.00230309	0.0138185	A3_T_ATCACCATCGAGGAATCTGC	Targeted	Padi4 + cancer cells	Cancer cells
A3_T	3936	2089	3501	2089	0.00533537	0.0254065	A3_T_ATCACCATCGATTGCGTTCG	Targeted	Padi4 + cancer cells	Cancer cells
A3_T	1210	907	2421	951	0.00909091	0.0173554	A3_T_ATCACCATCGCAAGTAACCA	Targeted	Macrophages	Immune cells
A3_T	6947	3082	3437	2249	0.00345473	0.00719735	A3_T_ATCACCATCGCAGGATACTC	Targeted	Top2a + cancer cells	Cancer cells
A3_T	2230	1320	2538	1320	0.0161435	0.00986547	A3_T_ATCACCATCGCGTTGCATGG	Targeted	Macrophages	Immune cells
A3_T	2463	1534	2599	1534	0.0089322	0.0170524	A3_T_ATCACCATCGGCGCGGAGCC	Targeted	Padi4 + cancer cells	Cancer cells
A3_T	1244	934	2459	974	0.0209003	0.0313505	A3_T_ATCACCATCGTATACATAGT	Targeted	Macrophages	Immune cells
A3_T	4306	2407	3556	2406	0.00719926	0.0222945	A3_T_ATCACCATCGTGAATTGCAT	Targeted	Padi4 + cancer cells	Cancer cells
A3_T	3633	2038	3444	2037	0.00165153	0.0178915	A3_T_ATCACCATCGTTGAAGGCTA	Targeted	Macrophages	Immune cells
A3_T	996	803	2236	882	0.00903614	0.0180723	A3_T_ATCACCGCCTACCACAATAA	Targeted	MSCs	Other cells
A3_T	1457	1060	2676	1063	0.00480439	0.0199039	A3_T_ATCACCGCCTCCGATAGGAT	Targeted	Top2a + cancer cells	Cancer cells
A3_T	1304	947	2524	968	0.0145706	0.0191718	A3_T_ATCACCGCCTCGCCATTAGG	Targeted	Macrophages	Immune cells
A3_T	3617	2052	3412	2051	0.000552944	0.0118883	A3_T_ATCACCGCCTCTGTAGTTGT	Targeted	Padi4 + cancer cells	Cancer cells
A3_T	5478	2763	3700	2595	0.00346842	0.0140562	A3_T_ATCACCGCCTTTGCACCAAT	Targeted	Padi4 + cancer cells	Cancer cells
A3_T	1485	1030	2594	1044	0.0013468	0.00942761	A3_T_ATCAGACGAAATCTCTCGGA	Targeted	DCs	Immune cells
A3_T	1603	1199	2556	1201	0.00436681	0.0212102	A3_T_ATCAGACGAAATGACACTGG	Targeted	Top2a + cancer cells	Cancer cells
A3_T	4959	2497	3605	2453	0.000403307	0.0102843	A3_T_ATCAGACGAACCAATAGATC	Targeted	Macrophages	Immune cells
A3_T	3532	2046	3399	2046	0.011325	0.0257644	A3_T_ATCAGACGAAGAGATTAGTT	Targeted	Padi4 + cancer cells	Cancer cells
A3_T	2585	1444	2686	1443	0.00618956	0.0174081	A3_T_ATCAGACGAAGAGTTCTCGC	Targeted	Monocytes	Immune cells
A3_T	4980	2576	3617	2540	0.00662651	0.0202811	A3_T_ATCAGACGAAGCTGTGACAA	Targeted	Top2a + cancer cells	Cancer cells
A3_T	9386	3769	2847	1746	0.00138504	0.0163009	A3_T_ATCAGACGAAGTCCGTAATC	Targeted	Padi4 + cancer cells	Cancer cells
A3_T	8645	3624	3059	1941	0.00127241	0.0133025	A3_T_ATCAGACGAATCGTGTGATC	Targeted	Padi4 + cancer cells	Cancer cells
A3_T	1205	959	2466	980	0.00497925	0.0190871	A3_T_ATCAGCTGCTACCGCGCAAG	Targeted	Padi4 + cancer cells	Cancer cells
A3_T	1718	1109	2477	1109	0.00291036	0.0168801	A3_T_ATCAGCTGCTCAGAAGTGCA	Targeted	Monocytes	Immune cells
A3_T	3565	1969	3395	1969	0.00336606	0.0235624	A3_T_ATCAGCTGCTCGGCACCTTC	Targeted	Padi4 + cancer cells	Cancer cells
A3_T	4107	2247	3562	2247	0.00852204	0.0194789	A3_T_ATCAGCTGCTCGTGTGGTGT	Targeted	Top2a + cancer cells	Cancer cells
A3_T	7228	3255	3613	2375	0.00318207	0.0239347	A3_T_ATCAGCTGCTCTACGATCAG	Targeted	Macrophages	Immune cells
A3_T	5075	2425	3655	2349	0.00157635	0.0120197	A3_T_ATCAGCTGCTGAACCTGCCA	Targeted	Endothelial cells	Other cells
A3_T	1423	1136	2725	1138	0.00913563	0.0386507	A3_T_ATCAGCTGCTGACCAGCACT	Targeted	Top2a + cancer cells	Cancer cells
A3_T	5154	2603	3670	2539	0.00426853	0.0157159	A3_T_ATCAGCTGCTGAGGTGCGAG	Targeted	Padi4 + cancer cells	Cancer cells
A3_T	5248	2541	3639	2452	0.00342988	0.0121951	A3_T_ATCAGCTGCTGCTAAGTCAC	Targeted	Padi4 + cancer cells	Cancer cells
A3_T	4994	2481	3607	2423	0.00280336	0.0230276	A3_T_ATCAGCTGCTTAGCCGATTC	Targeted	Padi4 + cancer cells	Cancer cells
A3_T	2978	1753	2977	1752	0.00167898	0.0114171	A3_T_ATCAGCTGCTTGCTGCTCAT	Targeted	Padi4 + cancer cells	Cancer cells
A3_T	3204	1954	3187	1954	0.0118602	0.0287141	A3_T_ATCAGCTGCTTGTGGCTATG	Targeted	Padi4 + cancer cells	Cancer cells
A3_T	4289	2240	3576	2237	0.00139893	0.0153882	A3_T_ATCAGGCAATAACGCGGACA	Targeted	Neutrophils	Immune cells
A3_T	1263	922	2495	956	0.00395883	0.0221694	A3_T_ATCAGGCAATCAACTAGATT	Targeted	Macrophages	Immune cells
A3_T	841	676	2100	822	0.00475624	0.0428062	A3_T_ATCAGGCAATCATATCGGCC	Targeted	Top2a + cancer cells	Cancer cells
A3_T	7247	3152	3435	2240	0.00206982	0.023596	A3_T_ATCAGGCAATCGCTGAATGA	Targeted	Padi4 + cancer cells	Cancer cells
A3_T	1144	864	2356	929	0.00437063	0.0332168	A3_T_ATCAGGCAATGAATAACGAT	Targeted	T cells	Immune cells
A3_T	5395	2205	3647	2046	0.00296571	0.01038	A3_T_ATCAGGCAATGTGCTGTCTT	Targeted	Endothelial cells	Other cells
A3_T	1501	1135	2646	1139	0.00532978	0.0259827	A3_T_ATCAGGCAATTGAACAGGCT	Targeted	Padi4 + cancer cells	Cancer cells
A3_T	2753	1534	2785	1533	0.0018162	0.010534	A3_T_ATCATGTCTCAGTCAGGTCC	Targeted	Padi4 + cancer cells	Cancer cells
A3_T	7024	3015	3415	2161	0.00298975	0.011959	A3_T_ATCATGTCTCCAACAAGCCG	Targeted	Padi4 + cancer cells	Cancer cells
A3_T	4102	2219	3578	2219	0.0126767	0.020234	A3_T_ATCATGTCTCGCGTTCAAGC	Targeted	Macrophages	Immune cells
A3_T	3514	2035	3391	2035	0.00540694	0.0256118	A3_T_ATCATGTCTCTCTTGTTAGG	Targeted	Macrophages	Immune cells
A3_T	3457	1941	3343	1940	0.00289268	0.0170668	A3_T_ATCATGTCTCTTACGAGCTG	Targeted	Padi4 + cancer cells	Cancer cells
A3_T	5581	2795	3695	2586	0.00197097	0.0155886	A3_T_ATCATTGATTACCGCGCAAG	Targeted	Padi4 + cancer cells	Cancer cells
A3_T	2510	1535	2627	1534	0.000796813	0.0247012	A3_T_ATCATTGATTAGTGACCTAT	Targeted	Macrophages	Immune cells
A3_T	1812	1220	2406	1220	0.00275938	0.0215232	A3_T_ATCATTGATTAGTGATATCA	Targeted	T cells	Immune cells
A3_T	2396	1557	2579	1554	0.00125209	0.0171119	A3_T_ATCATTGATTATTCTCTGGA	Targeted	Padi4 + cancer cells	Cancer cells
A3_T	4538	2305	3600	2298	0.000661084	0.00925518	A3_T_ATCATTGATTCAACCGATGT	Targeted	Macrophages	Immune cells
A3_T	1652	1081	2504	1083	0.0151332	0.0199758	A3_T_ATCATTGATTCCTTCGCTAT	Targeted	Macrophages	Immune cells
A3_T	2419	1575	2586	1575	0.00620091	0.0223233	A3_T_ATCATTGATTCGGAACAGAA	Targeted	Padi4 + cancer cells	Cancer cells
A3_T	935	734	2156	853	0.00106952	0.0117647	A3_T_ATCATTGATTCGTATGTCCA	Targeted	Macrophages	Immune cells
A3_T	2211	1426	2528	1424	0.00768883	0.0257802	A3_T_ATCATTGATTGTCGGATGAC	Targeted	Macrophages	Immune cells
A3_T	1000	796	2211	894	0.004	0.009	A3_T_ATCATTGATTTAAGTGACAT	Targeted	Macrophages	Immune cells
A3_T	2899	1844	2902	1844	0.00551914	0.0169024	A3_T_ATCATTGATTTACTTCCACG	Targeted	Top2a + cancer cells	Cancer cells
A3_T	3261	1836	3235	1836	0.000613309	0.0116529	A3_T_ATCCACGCCGAGTCGGCATT	Targeted	Macrophages	Immune cells
A3_T	2364	1492	2538	1490	0.0143824	0.0549915	A3_T_ATCCACGCCGCAGAAGTGCA	Targeted	T cells	Immune cells
A3_T	4896	2597	3597	2571	0.00183824	0.0173611	A3_T_ATCCACGCCGCATGACCACG	Targeted	Padi4 + cancer cells	Cancer cells
A3_T	2239	1580	2508	1580	0.0147387	0.0151854	A3_T_ATCCACGCCGTCAGTGGCTA	Targeted	Top2a + cancer cells	Cancer cells
A3_T	5042	2669	3684	2612	0.00337168	0.013685	A3_T_ATCCACGCCGTCTTACTGTA	Targeted	Monocytes	Immune cells
A3_T	5121	2617	3672	2550	0.00156219	0.022066	A3_T_ATCCATATGGCGGCTGCATT	Targeted	Top2a + cancer cells	Cancer cells
A3_T	1408	1103	2689	1109	0.0142045	0.0262784	A3_T_ATCCATATGGCGGTGTGAGT	Targeted	Top2a + cancer cells	Cancer cells
A3_T	7782	3452	3327	2244	0.00873811	0.0168337	A3_T_ATCCATATGGGCGCTAATGA	Targeted	Padi4 + cancer cells	Cancer cells
A3_T	1721	1190	2413	1186	0.00522952	0.0145264	A3_T_ATCCATTGATACTCCTGTCG	Targeted	Erbb4 + Epithelial cells	Immune cells
A3_T	1477	1136	2624	1144	0.0115098	0.0304672	A3_T_ATCCATTGATATATTGCTAA	Targeted	Monocytes	Immune cells
A3_T	1213	935	2469	951	0.00906843	0.0395713	A3_T_ATCCATTGATATCTGCAATC	Targeted	Top2a + cancer cells	Cancer cells
A3_T	2837	1605	2849	1605	0.00176243	0.00986958	A3_T_ATCCATTGATATGAGTTCAC	Targeted	Macrophages	Immune cells
A3_T	6210	2911	3645	2444	0.00257649	0.0169082	A3_T_ATCCATTGATATTCGGAACA	Targeted	Padi4 + cancer cells	Cancer cells
A3_T	1732	1158	2444	1158	0.0051963	0.0300231	A3_T_ATCCATTGATCAAGTGCGGT	Targeted	Macrophages	Immune cells
A3_T	3520	1927	3361	1927	0.00340909	0.0136364	A3_T_ATCCATTGATCAATCCAGAC	Targeted	Padi4 + cancer cells	Cancer cells
A3_T	3286	1702	3229	1699	0.00304321	0.0127815	A3_T_ATCCATTGATCATAATCAAT	Targeted	Pericytes	Immune cells
A3_T	1995	1368	2448	1368	0.00200501	0.0215539	A3_T_ATCCATTGATCCATAGCACG	Targeted	Macrophages	Immune cells
A3_T	1676	959	2500	960	0.00596659	0.0196897	A3_T_ATCCATTGATCGAACGTGAA	Targeted	Macrophages	Immune cells
A3_T	6213	2918	3655	2457	0.0030581	0.0156124	A3_T_ATCCATTGATCTAGCCGCCA	Targeted	Padi4 + cancer cells	Cancer cells
A3_T	3993	2245	3541	2244	0.00626096	0.024543	A3_T_ATCCATTGATCTGTAGTTGT	Targeted	Padi4 + cancer cells	Cancer cells
A3_T	2731	1750	2761	1750	0.00915416	0.0186745	A3_T_ATCCATTGATCTTAATCGCA	Targeted	Padi4 + cancer cells	Cancer cells
A3_T	5382	2638	3660	2508	0.00557414	0.0202527	A3_T_ATCCATTGATGAACGCCGAC	Targeted	Padi4 + cancer cells	Cancer cells
A3_T	1343	1005	2592	1023	0.00372301	0.0238273	A3_T_ATCCATTGATGCCTCTGTAT	Targeted	Top2a + cancer cells	Cancer cells
A3_T	1890	1180	2442	1178	0.00634921	0.026455	A3_T_ATCCATTGATGTCTATCACC	Targeted	Neutrophils	Immune cells
A3_T	8380	3702	3078	2047	0.00143198	0.0168258	A3_T_ATCCATTGATTCTTGCTGCT	Targeted	Top2a + cancer cells	Cancer cells
A3_T	2707	1648	2737	1648	0.00221648	0.0132989	A3_T_ATCCATTGATTGAGACCGTA	Targeted	Padi4 + cancer cells	Cancer cells
A3_T	7604	3553	3468	2428	0.0132825	0.0303787	A3_T_ATCCATTGATTTCCTATTCC	Targeted	Top2a + cancer cells	Cancer cells
A3_T	4860	2633	3628	2602	0.00781893	0.0292181	A3_T_ATCCGATTCGCATTAACCGC	Targeted	Macrophages	Immune cells
A3_T	1254	839	2447	872	0.00637959	0.0167464	A3_T_ATCCGATTCGCGGTGTAGCC	Targeted	Top2a + cancer cells	Cancer cells
A3_T	3373	1897	3305	1897	0.00355766	0.0151201	A3_T_ATCCGATTCGCTATTGGAAT	Targeted	Top2a + cancer cells	Cancer cells
A3_T	1061	784	2286	857	0.00188501	0.0197926	A3_T_ATCCGATTCGCTCCTGGATA	Targeted	Macrophages	Immune cells
A3_T	3826	2110	3474	2108	0.00209096	0.016989	A3_T_ATCCGATTCGTAGAGCTAGT	Targeted	Padi4 + cancer cells	Cancer cells
A3_T	1226	993	2460	1020	0.00244698	0.0138662	A3_T_ATCCGATTCGTCTGGTCTCG	Targeted	Top2a + cancer cells	Cancer cells
A3_T	6266	3013	3650	2499	0.00303224	0.0180338	A3_T_ATCCGATTCGTTATCAAGGA	Targeted	Padi4 + cancer cells	Cancer cells
A3_T	1363	889	2571	912	0.0029347	0.0227439	A3_T_ATCCGCGCGTAGGCTCGCCT	Targeted	Macrophages	Immune cells
A3_T	3406	1797	3308	1797	0.002936	0.0123312	A3_T_ATCCGCGCGTATCACTAATC	Targeted	Padi4 + cancer cells	Cancer cells
A3_T	892	752	2109	878	0.0112108	0.0392377	A3_T_ATCCGCGCGTCAACCGTGTA	Targeted	Top2a + cancer cells	Cancer cells
A3_T	5560	2846	3747	2634	0.00431655	0.0232014	A3_T_ATCCGCGCGTCGGACGTCCG	Targeted	Top2a + cancer cells	Cancer cells
A3_T	8555	3428	3042	1809	0.00233781	0.00958504	A3_T_ATCCGCGCGTTACTCAACGG	Targeted	Padi4 + cancer cells	Cancer cells
A3_T	5618	2824	3729	2606	0.000889996	0.011926	A3_T_ATCCGCGCGTTATATTAGCC	Targeted	Padi4 + cancer cells	Cancer cells
A3_T	4702	2440	3550	2431	0.00340281	0.0204168	A3_T_ATCCGCGCGTTCCGACAACC	Targeted	Padi4 + cancer cells	Cancer cells
A3_T	2351	1433	2581	1432	0.0017014	0.0136112	A3_T_ATCCGCGCGTTGCGTGCGCT	Targeted	Padi4 + cancer cells	Cancer cells
A3_T	3766	1947	3468	1946	0.00477961	0.0111524	A3_T_ATCCGCGCGTTTAATAGTAC	Targeted	Macrophages	Immune cells
A3_T	7626	3151	3309	2054	0.00288487	0.0128508	A3_T_ATCCGCGCGTTTACTTAGAG	Targeted	Padi4 + cancer cells	Cancer cells
A3_T	7477	3278	3347	2191	0.010432	0.0267487	A3_T_ATCCGCGCGTTTCTCTTGGT	Targeted	Padi4 + cancer cells	Cancer cells
A3_T	5901	2944	3730	2591	0.0423657	0.0332147	A3_T_ATCCGTCTGCAAGTCCACGA	Targeted	Padi4 + cancer cells	Cancer cells
A3_T	842	691	2119	840	0.00475059	0.0142518	A3_T_ATCCGTCTGCGAACGGTTGA	Targeted	Top2a + cancer cells	Cancer cells
A3_T	7059	3141	3482	2306	0.000849979	0.0116164	A3_T_ATCCGTCTGCGAGAACGATT	Targeted	Padi4 + cancer cells	Cancer cells
A3_T	5008	2569	3613	2524	0.00998403	0.0167732	A3_T_ATCCGTCTGCGTTCGAGGTT	Targeted	Padi4 + cancer cells	Cancer cells
A3_T	5220	2581	3673	2484	0.00498084	0.0245211	A3_T_ATCCGTCTGCTTGAGGCGGC	Targeted	Padi4 + cancer cells	Cancer cells
A3_T	3725	1938	3448	1937	0.00402685	0.0166443	A3_T_ATCCTACACGAACAGTCAAG	Targeted	Macrophages	Immune cells
A3_T	5314	2501	3612	2389	0.000752729	0.00978547	A3_T_ATCCTACACGACATCATCTT	Targeted	Padi4 + cancer cells	Cancer cells
A3_T	5201	2480	3657	2407	0.00384541	0.0169198	A3_T_ATCCTACACGAGGAGATACT	Targeted	Macrophages	Immune cells
A3_T	3011	1842	3010	1841	0.000996347	0.0239123	A3_T_ATCCTACACGATACGGCCTC	Targeted	Padi4 + cancer cells	Cancer cells
A3_T	4728	2531	3598	2521	0.00169205	0.0145939	A3_T_ATCCTACACGATGCTAACAT	Targeted	Padi4 + cancer cells	Cancer cells
A3_T	1446	1048	2634	1060	0.00829876	0.0214385	A3_T_ATCCTACACGCATGTCAGCT	Targeted	T cells	Immune cells
A3_T	7164	3252	3489	2382	0.000697934	0.0150754	A3_T_ATCCTACACGGATGCTCTCA	Targeted	Padi4 + cancer cells	Cancer cells
A3_T	3110	1859	3105	1857	0.00192926	0.0122186	A3_T_ATCCTACACGGCGTTCAAGC	Targeted	Top2a + cancer cells	Cancer cells
A3_T	1791	1160	2445	1155	0.00670017	0.0201005	A3_T_ATCCTCGTATAGAAGGTAAT	Targeted	Erbb4 + Epithelial cells	Immune cells
A3_T	3132	1806	3120	1805	0.0114943	0.0233078	A3_T_ATCCTCGTATAGACATGCGT	Targeted	Padi4 + cancer cells	Cancer cells
A3_T	824	621	2135	795	0.00242718	0.0157767	A3_T_ATCCTCGTATCGCTGTCCAA	Targeted	Padi4 + cancer cells	Cancer cells
A3_T	1852	1099	2455	1098	0.000539957	0.00863931	A3_T_ATCCTCGTATGCGTCCTCAG	Targeted	MSCs	Other cells
A3_T	3502	2054	3380	2052	0.00228441	0.0202741	A3_T_ATCCTCGTATGGTGAGGTCA	Targeted	Padi4 + cancer cells	Cancer cells
A3_T	5084	2575	3684	2516	0.0139654	0.0401259	A3_T_ATCCTCGTATTGCCTAACTT	Targeted	Padi4 + cancer cells	Cancer cells
A3_T	3136	1900	3126	1900	0.0357143	0.0204082	A3_T_ATCCTCGTATTGCCTTCTTC	Targeted	Padi4 + cancer cells	Cancer cells
A3_T	2261	1406	2529	1406	0.00309598	0.0106148	A3_T_ATCGAGGCAGGTAGCACGGC	Targeted	Macrophages	Immune cells
A3_T	6075	2783	3647	2376	0.00230453	0.0116872	A3_T_ATCGAGGCAGGTCTGATACG	Targeted	Padi4 + cancer cells	Cancer cells
A3_T	7229	3201	3446	2279	0.00235164	0.0148015	A3_T_ATCGAGGCAGTCTGTTGGAA	Targeted	Padi4 + cancer cells	Cancer cells
A3_T	2549	1648	2622	1644	0.00274617	0.0153001	A3_T_ATCGCCTCAGACGTATGGTA	Targeted	Macrophages	Immune cells
A3_T	1259	961	2505	973	0.0174742	0.0317712	A3_T_ATCGCCTCAGCAACTAGATT	Targeted	Top2a + cancer cells	Cancer cells
A3_T	867	717	2109	853	0.017301	0.0357555	A3_T_ATCGCCTCAGCCGATTAAGC	Targeted	Top2a + cancer cells	Cancer cells
A3_T	1972	1223	2485	1224	0.0121704	0.0481744	A3_T_ATCGCCTCAGCGGAGCGTCA	Targeted	Macrophages	Immune cells
A3_T	1745	1160	2411	1158	0.0269341	0.0406877	A3_T_ATCGCCTCAGCGTAACAGTG	Targeted	T cells	Immune cells
A3_T	2887	1772	2887	1771	0.00381018	0.0221683	A3_T_ATCGCCTCAGCGTGCACGGA	Targeted	Macrophages	Immune cells
A3_T	5158	2473	3610	2402	0.00193874	0.0151221	A3_T_ATCGCCTCAGTAGGTCGTTA	Targeted	Padi4 + cancer cells	Cancer cells
A3_T	2662	1492	2718	1492	0.00826446	0.0266717	A3_T_ATCGCCTCAGTCCAATATGG	Targeted	Macrophages	Immune cells
A3_T	1224	891	2421	925	0.00326797	0.0179739	A3_T_ATCGTAACTTAGCCGTGACC	Targeted	Erbb4 + Epithelial cells	Immune cells
A3_T	1301	879	2519	914	0.00538048	0.0161414	A3_T_ATCGTAACTTCGAATCTCCG	Targeted	Macrophages	Immune cells
A3_T	3105	1827	3100	1827	0.000966184	0.010628	A3_T_ATCGTAACTTCGTGTGGTGT	Targeted	Macrophages	Immune cells
A3_T	2208	1379	2528	1378	0.00226449	0.0131341	A3_T_ATCGTAACTTTTAGACTCTA	Targeted	Padi4 + cancer cells	Cancer cells
A3_T	939	771	2146	878	0.00319489	0.0234292	A3_T_ATCGTAACTTTTGCGCAAGT	Targeted	Macrophages	Immune cells
A3_T	2601	1783	2654	1783	0.00961169	0.029604	A3_T_ATCGTAGACCAAGAAGTTAG	Targeted	Top2a + cancer cells	Cancer cells
A3_T	2495	1549	2612	1549	0.00400802	0.0148297	A3_T_ATCGTAGACCATGACATCTC	Targeted	Macrophages	Immune cells
A3_T	968	788	2163	891	0.00619835	0.0237603	A3_T_ATCGTAGACCCGGTGTAGCC	Targeted	T cells	Immune cells
A3_T	5959	2795	3652	2433	0.000839067	0.0130894	A3_T_ATCGTAGACCCTCTTAAGCC	Targeted	Padi4 + cancer cells	Cancer cells
A3_T	5005	2471	3612	2431	0.001998	0.0103896	A3_T_ATCGTAGACCTAGATGACAA	Targeted	Padi4 + cancer cells	Cancer cells
A3_T	3144	1734	3132	1733	0.00254453	0.019084	A3_T_ATCGTAGACCTGAATGCGTG	Targeted	Macrophages	Immune cells
A3_T	2098	1389	2486	1389	0.0181125	0.0219256	A3_T_ATCGTATATAGTACGAGTTC	Targeted	Macrophages	Immune cells
A3_T	5310	2498	3693	2338	0.0047081	0.0120527	A3_T_ATCGTATTGCAGACATGCGT	Targeted	MSCs	Other cells
A3_T	2851	1745	2855	1744	0.00526131	0.0203437	A3_T_ATCGTATTGCAGTATGCCAT	Targeted	Macrophages	Immune cells
A3_T	1201	854	2453	880	0.00249792	0.0166528	A3_T_ATCGTATTGCCAACTAGATT	Targeted	Padi4 + cancer cells	Cancer cells
A3_T	5268	2549	3689	2438	0.00208808	0.00797267	A3_T_ATCGTATTGCCAATAACACT	Targeted	Macrophages	Immune cells
A3_T	919	620	2192	761	0.0108814	0.0293798	A3_T_ATCGTATTGCCAGTCCAGTA	Targeted	Neutrophils	Immune cells
A3_T	2381	1503	2581	1503	0.00335993	0.0155397	A3_T_ATCGTATTGCCGCAGACCAG	Targeted	Padi4 + cancer cells	Cancer cells
A3_T	5082	2446	3625	2393	0.00118064	0.0110193	A3_T_ATCGTATTGCGAGGTCTCCT	Targeted	Padi4 + cancer cells	Cancer cells
A3_T	4371	2256	3520	2251	0.000915122	0.0070922	A3_T_ATCGTATTGCGTGGCTTCTA	Targeted	Padi4 + cancer cells	Cancer cells
A3_T	5020	2585	3612	2525	0.00776892	0.0227092	A3_T_ATCGTGTTAAAACGATGCGC	Targeted	Padi4 + cancer cells	Cancer cells
A3_T	4087	2325	3586	2324	0.00978713	0.021287	A3_T_ATCGTGTTAACACACTGCAT	Targeted	Padi4 + cancer cells	Cancer cells
A3_T	982	627	2234	741	0.00916497	0.0254582	A3_T_ATCGTGTTAACATGCCACAC	Targeted	Neutrophils	Immune cells
A3_T	5343	2638	3652	2503	0.0127269	0.0110425	A3_T_ATCGTGTTAACCGGAATCGT	Targeted	Top2a + cancer cells	Cancer cells
A3_T	1495	1049	2575	1063	0.019398	0.0167224	A3_T_ATCGTGTTAACCTGGCGGCA	Targeted	Monocytes	Immune cells
A3_T	1287	950	2506	981	0.003885	0.020979	A3_T_ATCGTGTTAAGTATGTAGCA	Targeted	Macrophages	Immune cells
A3_T	904	726	2114	859	0.00442478	0.0331858	A3_T_ATCGTGTTAATATATAGACC	Targeted	T cells	Immune cells
A3_T	1863	1279	2432	1278	0.0144928	0.0246914	A3_T_ATCGTGTTAATCCAGCTTCT	Targeted	Macrophages	Immune cells
A3_T	3496	2005	3376	2003	0.00114416	0.0283181	A3_T_ATCGTGTTAATCGCTCGCAC	Targeted	Padi4 + cancer cells	Cancer cells
A3_T	2408	1449	2604	1446	0.00249169	0.0120432	A3_T_ATCTACGGACAAGGCAACAT	Targeted	Padi4 + cancer cells	Cancer cells
A3_T	5041	2239	3560	2186	0.00158699	0.0190438	A3_T_ATCTACGGACACACCGGTGT	Targeted	Padi4 + cancer cells	Cancer cells
A3_T	7812	3125	3410	1946	0.00166411	0.0111367	A3_T_ATCTACGGACATTACCAGAA	Targeted	MSCs	Other cells
A3_T	3876	2147	3485	2146	0.00257998	0.0206398	A3_T_ATCTACGGACCACTTACCAA	Targeted	Padi4 + cancer cells	Cancer cells
A3_T	4629	2341	3596	2328	0.0177144	0.0334846	A3_T_ATCTACGGACCCTGGTCGGA	Targeted	Monocytes	Immune cells
A3_T	3120	1887	3102	1874	0.00224359	0.038141	A3_T_ATCTACGGACCTTAGTAGTC	Targeted	Padi4 + cancer cells	Cancer cells
A3_T	3876	2201	3528	2200	0.0343137	0.0208978	A3_T_ATCTACGGACGCAACGGAGC	Targeted	Top2a + cancer cells	Cancer cells
A3_T	1512	1087	2609	1095	0.00396825	0.0152116	A3_T_ATCTACGGACGCGCTTGCGG	Targeted	Macrophages	Immune cells
A3_T	1994	1367	2453	1366	0.00250752	0.0105316	A3_T_ATCTACGGACTCTTACGTCT	Targeted	Padi4 + cancer cells	Cancer cells
A3_T	3540	1758	3355	1757	0.0019774	0.00819209	A3_T_ATCTACGGACTGCTGCCTTC	Targeted	Padi4 + cancer cells	Cancer cells
A3_T	2381	1482	2590	1482	0.00251995	0.00965981	A3_T_ATCTAGACGACAGTCAGACA	Targeted	Padi4 + cancer cells	Cancer cells
A3_T	7786	3384	3579	2291	0.0125867	0.0337786	A3_T_ATCTAGACGACCAAGAGCGC	Targeted	T cells	Immune cells
A3_T	1915	1286	2450	1286	0.00313316	0.0193211	A3_T_ATCTAGACGACGTTAAGTTC	Targeted	Macrophages	Immune cells
A3_T	5057	2477	3593	2425	0.010876	0.0170061	A3_T_ATCTAGACGAGCTCCGATAG	Targeted	Padi4 + cancer cells	Cancer cells
A3_T	5360	2494	3626	2370	0.00783582	0.029291	A3_T_ATCTAGACGAGCTTATACAT	Targeted	Padi4 + cancer cells	Cancer cells
A3_T	7623	3377	3673	2446	0.0297783	0.0531287	A3_T_ATCTAGACGAGTTAATCGAG	Targeted	Padi4 + cancer cells	Cancer cells
A3_T	3120	1948	3115	1947	0.00576923	0.0397436	A3_T_ATCTAGACGATATCATCCTT	Targeted	Top2a + cancer cells	Cancer cells
A3_T	3108	1818	3100	1818	0	0.0164093	A3_T_ATCTAGACGATCGTACACGA	Targeted	Padi4 + cancer cells	Cancer cells
A3_T	3374	2039	3316	2038	0.00326023	0.0160047	A3_T_ATCTAGACGATGCCTTCTTC	Targeted	Padi4 + cancer cells	Cancer cells
A3_T	3118	1980	3110	1977	0.00192431	0.0218089	A3_T_ATCTAGACGATGGTTGTGTT	Targeted	Top2a + cancer cells	Cancer cells
A3_T	7574	3293	3340	2171	0.00264061	0.0137312	A3_T_ATCTAGACGATTCTCTTGGT	Targeted	Padi4 + cancer cells	Cancer cells
A3_T	6672	2883	3672	2312	0.00824341	0.0139388	A3_T_ATCTCCGACCACACAGACTG	Targeted	Top2a + cancer cells	Cancer cells
A3_T	835	651	2111	808	0.00359281	0.0347305	A3_T_ATCTCCGACCATCACGGTGG	Targeted	Macrophages	Immune cells
A3_T	3846	2114	3509	2114	0.0075403	0.0278211	A3_T_ATCTCCGACCATGGAATGTA	Targeted	Macrophages	Immune cells
A3_T	1908	1305	2419	1305	0.00209644	0.0225367	A3_T_ATCTCCGACCGGAGCATCGG	Targeted	Macrophages	Immune cells
A3_T	9184	3219	3121	1501	0.00326655	0.0100174	A3_T_ATCTCCGACCTCTCAGAACC	Targeted	Endothelial cells	Other cells
A3_T	2082	1318	2510	1316	0.0134486	0.0235351	A3_T_ATCTCCGTGAACGTACCATT	Targeted	Monocytes	Immune cells
A3_T	2321	1596	2521	1596	0.00861698	0.0267126	A3_T_ATCTCCGTGACGACAGTACG	Targeted	Padi4 + cancer cells	Cancer cells
A3_T	1148	831	2371	876	0.00261324	0.0200348	A3_T_ATCTCCGTGACTTCCTCCTG	Targeted	Padi4 + cancer cells	Cancer cells
A3_T	2790	1625	2815	1625	0.00322581	0.0129032	A3_T_ATCTCCGTGAGAGAGCTCCG	Targeted	Macrophages	Immune cells
A3_T	1664	1117	2463	1120	0.0102163	0.0288462	A3_T_ATCTCCGTGAGTGGATAACC	Targeted	Macrophages	Immune cells
A3_T	1370	1007	2613	1031	0.00583942	0.0335766	A3_T_ATCTCCGTGATAGTTATAAG	Targeted	Erbb4 + Epithelial cells	Immune cells
A3_T	1374	1029	2621	1041	0.0101892	0.0327511	A3_T_ATCTCGTATGATTCGGAACA	Targeted	Padi4 + cancer cells	Cancer cells
A3_T	1812	1222	2433	1219	0.00220751	0.0182119	A3_T_ATCTCGTATGCTAGCCGCCA	Targeted	Cdh3 + Epithelial cells	Other cells
A3_T	2310	1546	2532	1545	0.00779221	0.0190476	A3_T_ATCTCGTATGTGCCGTCCTA	Targeted	Padi4 + cancer cells	Cancer cells
A3_T	5267	2630	3716	2505	0.0144295	0.0307575	A3_T_ATCTTATGCAAAGCACCGAT	Targeted	Prlr + Epithelial cells	Immune cells
A3_T	2391	1406	2586	1405	0.00752823	0.0230029	A3_T_ATCTTATGCAAGCGAGAACC	Targeted	Monocytes	Immune cells
A3_T	4984	2573	3595	2527	0.00220706	0.0136437	A3_T_ATCTTATGCAAGGCGGAAGC	Targeted	Macrophages	Immune cells
A3_T	5025	2536	3639	2490	0.00119403	0.00895522	A3_T_ATCTTATGCACTTAGGCCAA	Targeted	Padi4 + cancer cells	Cancer cells
A3_T	3352	2003	3301	2003	0.00268496	0.0289379	A3_T_ATCTTATGCAGCACGACGTA	Targeted	Macrophages	Immune cells
A3_T	2244	1441	2493	1435	0.0102496	0.0164884	A3_T_ATCTTATGCATAGGAGATCG	Targeted	T cells	Immune cells
A3_T	3215	1781	3186	1780	0.00155521	0.0108865	A3_T_ATCTTATGCATCGAACGGCC	Targeted	Padi4 + cancer cells	Cancer cells
A3_T	1625	1131	2566	1132	0.00984615	0.0313846	A3_T_ATCTTCAGGCAGCAAGTTGA	Targeted	Top2a + cancer cells	Cancer cells
A3_T	5258	2670	3669	2566	0.00228224	0.0277672	A3_T_ATCTTCAGGCCGCTGAATGA	Targeted	Padi4 + cancer cells	Cancer cells
A3_T	2253	1515	2497	1514	0.00887705	0.0430537	A3_T_ATCTTCAGGCGCCAGCGGAA	Targeted	Macrophages	Immune cells
A3_T	4044	2168	3531	2167	0.0074184	0.0272008	A3_T_ATCTTCAGGCGGAACGGCCT	Targeted	Padi4 + cancer cells	Cancer cells
A3_T	1482	911	2562	924	0	0.0121457	A3_T_ATCTTCAGGCGGAATAGACG	Targeted	MSCs	Other cells
A3_T	2678	1543	2730	1543	0.00522778	0.00746826	A3_T_ATCTTCAGGCTCAGACTCAC	Targeted	Endothelial cells	Other cells
A3_T	3024	1564	3022	1564	0.00132275	0.00661376	A3_T_ATCTTCCTTGAAGAATAGGA	Targeted	Macrophages	Immune cells
A3_T	5966	2954	3731	2617	0.00318471	0.0182702	A3_T_ATCTTCCTTGAGCACTTAAT	Targeted	Top2a + cancer cells	Cancer cells
A3_T	4899	2515	3621	2468	0.00163299	0.0167381	A3_T_ATCTTCCTTGAGGTGATGAC	Targeted	Macrophages	Immune cells
A3_T	7702	3588	3369	2349	0.00623215	0.0202545	A3_T_ATCTTCCTTGCACCTTGGAG	Targeted	Macrophages	Immune cells
A3_T	4368	2319	3614	2311	0.0238095	0.0531136	A3_T_ATCTTCCTTGCGAACGTGAA	Targeted	Pericytes	Immune cells
A3_T	1531	1174	2572	1181	0.0019595	0.0150229	A3_T_ATCTTCCTTGCGCAGACCAG	Targeted	Padi4 + cancer cells	Cancer cells
A3_T	5597	2602	3659	2396	0.00125067	0.0100054	A3_T_ATCTTCCTTGCGGACGTCCG	Targeted	Padi4 + cancer cells	Cancer cells
A3_T	1604	1078	2523	1080	0.00187032	0.0130923	A3_T_ATCTTCCTTGGCCTTGCGTG	Targeted	Endothelial cells	Other cells
A3_T	3712	2057	3441	2057	0.000269397	0.0140086	A3_T_ATCTTCCTTGGCTTGTCACT	Targeted	Padi4 + cancer cells	Cancer cells
A3_T	2641	1648	2700	1647	0.00189322	0.010602	A3_T_ATCTTCCTTGTATCGGCACT	Targeted	Padi4 + cancer cells	Cancer cells
A3_T	2381	1450	2550	1450	0.00671987	0.0251995	A3_T_ATGAACAGAGACAACGCCTT	Targeted	T cells	Immune cells
A3_T	4691	2491	3564	2482	0.00298444	0.0130036	A3_T_ATGAACAGAGAGACGGATGT	Targeted	Padi4 + cancer cells	Cancer cells
A3_T	1184	797	2376	847	0.00591216	0.0304054	A3_T_ATGAACAGAGGAATCTACGC	Targeted	Neutrophils	Immune cells
A3_T	2817	1719	2826	1719	0.0127796	0.0177494	A3_T_ATGAACAGAGGCTGTCGGCC	Targeted	Padi4 + cancer cells	Cancer cells
A3_T	2232	1437	2546	1437	0.00806452	0.0179211	A3_T_ATGAACAGAGGTAGGATTGA	Targeted	Padi4 + cancer cells	Cancer cells
A3_T	1619	1131	2496	1135	0.012971	0.016677	A3_T_ATGAACAGAGTTATCAAGGA	Targeted	Macrophages	Immune cells
A3_T	3660	2108	3453	2108	0.000819672	0.0136612	A3_T_ATGAACAGAGTTCGAGGAGC	Targeted	Padi4 + cancer cells	Cancer cells
A3_T	3821	2133	3482	2133	0.00157027	0.013609	A3_T_ATGAGCCTACAACTACGTAG	Targeted	Padi4 + cancer cells	Cancer cells
A3_T	2910	1679	2905	1672	0.00927835	0.0202749	A3_T_ATGAGCCTACACAGATCACC	Targeted	DCs	Immune cells
A3_T	5141	2477	3707	2378	0.0122544	0.0319004	A3_T_ATGAGCCTACAGTATGCCAT	Targeted	MSCs	Other cells
A3_T	9022	3455	2884	1626	0.00210596	0.0156285	A3_T_ATGAGCCTACATCTTGAATA	Targeted	Padi4 + cancer cells	Cancer cells
A3_T	1922	1264	2443	1263	0.0057232	0.0296566	A3_T_ATGAGCCTACCAACGGCGCT	Targeted	T cells	Immune cells
A3_T	2274	1484	2499	1483	0.0228672	0.0364996	A3_T_ATGAGCCTACGCACTAATTC	Targeted	T cells	Immune cells
A3_T	937	753	2134	877	0.00853789	0.0256137	A3_T_ATGAGCCTACGTATGTAGCA	Targeted	T cells	Immune cells
A3_T	1929	1309	2460	1308	0.00259202	0.0139969	A3_T_ATGAGCCTACTCACGGTACA	Targeted	Padi4 + cancer cells	Cancer cells
A3_T	5640	2924	3743	2695	0.00159574	0.0171986	A3_T_ATGAGCCTACTGAACAATGG	Targeted	Top2a + cancer cells	Cancer cells
A3_T	4323	2249	3531	2246	0.00231321	0.012954	A3_T_ATGAGGAAGTAACGCGGACA	Targeted	Padi4 + cancer cells	Cancer cells
A3_T	1751	1223	2411	1223	0.0148487	0.055968	A3_T_ATGAGGAAGTAAGTGTGACT	Targeted	Top2a + cancer cells	Cancer cells
A3_T	2823	1629	2832	1629	0.000354233	0.0198371	A3_T_ATGAGGAAGTATACTTCACA	Targeted	DCs	Immune cells
A3_T	3819	2190	3471	2189	0.00288034	0.0164965	A3_T_ATGAGGAAGTGAGTTCTCGC	Targeted	Top2a + cancer cells	Cancer cells
A3_T	8462	3513	3073	1978	0.00342709	0.027653	A3_T_ATGAGGAAGTTAGCTAGCCG	Targeted	Padi4 + cancer cells	Cancer cells
A3_T	5113	2450	3633	2396	0.00176022	0.0119304	A3_T_ATGAGGAAGTTCGTGTGATC	Targeted	Top2a + cancer cells	Cancer cells
A3_T	3835	2237	3523	2236	0.00286832	0.0138201	A3_T_ATGAGTGGCTAGTAGAGTAA	Targeted	Padi4 + cancer cells	Cancer cells
[truncated: 30,089 more rows]

## Sheet: Cell type DEGs
Table S3b. Cell type DEGs
gene	p_val	avg_log2FC	pct.1	pct.2	p_val_adj	cluster
Top2a	0	3.05801	0.64	0.203	0	Top2a + cancer cells
Diaph3	0	2.50741	0.574	0.192	0	Top2a + cancer cells
Atad2	0	2.23177	0.619	0.255	0	Top2a + cancer cells
Anln	0	2.43791	0.468	0.125	0	Top2a + cancer cells
Kif15	0	2.87227	0.416	0.079	0	Top2a + cancer cells
Cenpp	0	2.70668	0.451	0.119	0	Top2a + cancer cells
Knl1	0	2.79914	0.368	0.065	0	Top2a + cancer cells
D17H6S56E-5	0	1.82774	0.496	0.2	0	Top2a + cancer cells
Cenpf	0	2.51754	0.404	0.121	0	Top2a + cancer cells
Mki67	0	2.36356	0.362	0.084	0	Top2a + cancer cells
Hells	0	2.00501	0.404	0.131	0	Top2a + cancer cells
Ect2	0	2.47071	0.344	0.075	0	Top2a + cancer cells
Brip1	0	2.63308	0.339	0.071	0	Top2a + cancer cells
Smc4	0	1.34816	0.609	0.346	0	Top2a + cancer cells
Cenpe	0	2.46508	0.359	0.096	0	Top2a + cancer cells
Dtl	0	2.29459	0.345	0.088	0	Top2a + cancer cells
Atad5	0	2.03459	0.369	0.114	0	Top2a + cancer cells
Neil3	0	2.85242	0.31	0.056	0	Top2a + cancer cells
Pola1	0	1.6484	0.496	0.244	0	Top2a + cancer cells
Smc2	0	2.02419	0.349	0.098	0	Top2a + cancer cells
Brca1	0	2.89047	0.297	0.049	0	Top2a + cancer cells
Efcab11	0	2.79134	0.301	0.055	0	Top2a + cancer cells
Cit	0	2.39163	0.314	0.069	0	Top2a + cancer cells
Lockd	0	1.80224	0.411	0.167	0	Top2a + cancer cells
Ulbp1	0	1.80524	0.363	0.124	0	Top2a + cancer cells
Ncapg2	0	2.22355	0.324	0.085	0	Top2a + cancer cells
Mms22l	0	2.03207	0.336	0.101	0	Top2a + cancer cells
Rad51	0	3.02296	0.268	0.038	0	Top2a + cancer cells
Zgrf1	0	2.12054	0.318	0.09	0	Top2a + cancer cells
Hjurp	0	1.34807	0.484	0.256	0	Top2a + cancer cells
Sema3e	0	0.811874	0.695	0.467	0	Top2a + cancer cells
Prim2	0	1.48478	0.418	0.194	0	Top2a + cancer cells
Mtbp	0	1.85131	0.352	0.128	0	Top2a + cancer cells
Rad51b	0	1.1638	0.581	0.359	0	Top2a + cancer cells
Cdca2	0	2.63313	0.273	0.054	0	Top2a + cancer cells
Tpx2	0	2.32475	0.291	0.072	0	Top2a + cancer cells
Topbp1	0	1.6373	0.346	0.128	0	Top2a + cancer cells
Ccnd1	0	1.03707	0.618	0.402	0	Top2a + cancer cells
Blm	0	1.95331	0.3	0.086	0	Top2a + cancer cells
Kif20b	0	2.32302	0.277	0.065	0	Top2a + cancer cells
Tbc1d31	0	1.46006	0.387	0.178	0	Top2a + cancer cells
Cep128	0	1.36503	0.365	0.158	0	Top2a + cancer cells
Kif11	0	2.45083	0.255	0.05	0	Top2a + cancer cells
Nusap1	0	2.50259	0.256	0.056	0	Top2a + cancer cells
2700099C18Rik	0	2.68879	0.242	0.042	0	Top2a + cancer cells
E2f7	0	2.37833	0.251	0.052	0	Top2a + cancer cells
Mastl	0	2.79183	0.24	0.041	0	Top2a + cancer cells
Pclaf	0	2.42711	0.246	0.05	0	Top2a + cancer cells
Zwilch	0	2.62176	0.237	0.042	0	Top2a + cancer cells
Rad18	0	1.64748	0.303	0.11	0	Top2a + cancer cells
Prc1	0	2.30965	0.25	0.06	0	Top2a + cancer cells
Cenpk	0	2.82302	0.225	0.035	0	Top2a + cancer cells
Mis18bp1	0	2.09289	0.264	0.077	0	Top2a + cancer cells
Uhrf1	0	2.14191	0.25	0.063	0	Top2a + cancer cells
Zranb3	0	1.76006	0.293	0.107	0	Top2a + cancer cells
Clspn	0	2.55025	0.227	0.041	0	Top2a + cancer cells
Ncapd3	0	1.73075	0.287	0.102	0	Top2a + cancer cells
Bard1	0	2.72002	0.221	0.038	0	Top2a + cancer cells
Kif24	0	2.02503	0.248	0.066	0	Top2a + cancer cells
Sgo2a	0	2.65541	0.219	0.039	0	Top2a + cancer cells
Hmga2	0	0.657066	0.946	0.769	0	Top2a + cancer cells
Pole	0	2.48106	0.217	0.042	0	Top2a + cancer cells
Mcm6	0	1.64756	0.269	0.095	0	Top2a + cancer cells
Ccdc15	0	1.73978	0.265	0.092	0	Top2a + cancer cells
Ndc80	0	2.74031	0.2	0.031	0	Top2a + cancer cells
Hmmr	0	2.47811	0.208	0.043	0	Top2a + cancer cells
2610020C07Rik	0	1.83096	0.247	0.082	0	Top2a + cancer cells
Kif18a	0	2.23675	0.219	0.055	0	Top2a + cancer cells
Plk4	0	2.11071	0.22	0.056	0	Top2a + cancer cells
Wdr76	0	1.95758	0.221	0.062	0	Top2a + cancer cells
Lgals1	0	0.969193	0.835	0.678	0	Top2a + cancer cells
Racgap1	0	1.98948	0.212	0.057	0	Top2a + cancer cells
Kif23	0	2.04837	0.207	0.053	0	Top2a + cancer cells
S100a6	0	0.912351	0.87	0.735	0	Top2a + cancer cells
Ncapd2	1.42083e-307	1.87421	0.201	0.059	2.80444e-303	Top2a + cancer cells
Pbx3	3.69892e-305	0.747346	0.77	0.596	7.30094e-301	Top2a + cancer cells
Lig1	1.60518e-301	1.6582	0.236	0.08	3.16831e-297	Top2a + cancer cells
Col8a1	1.50076e-297	0.761698	0.638	0.413	2.96221e-293	Top2a + cancer cells
Hat1	2.99845e-295	1.3201	0.346	0.157	5.91833e-291	Top2a + cancer cells
Gm47283	1.08364e-286	0.566212	0.953	0.88	2.13889e-282	Top2a + cancer cells
Specc1	7.19997e-276	0.747828	0.697	0.515	1.42113e-271	Top2a + cancer cells
Rif1	1.00616e-274	0.983024	0.573	0.387	1.98596e-270	Top2a + cancer cells
Steap2	2.12467e-263	0.861865	0.547	0.338	4.19368e-259	Top2a + cancer cells
Ezh2	4.57052e-263	1.10893	0.408	0.218	9.02129e-259	Top2a + cancer cells
Rbl1	3.91624e-257	1.45941	0.251	0.098	7.72988e-253	Top2a + cancer cells
Nav3	1.70677e-253	0.839222	0.47	0.27	3.36882e-249	Top2a + cancer cells
Cbx5	8.46848e-252	1.06368	0.443	0.254	1.67151e-247	Top2a + cancer cells
Lhfp	4.39727e-243	0.477424	0.901	0.714	8.67934e-239	Top2a + cancer cells
Cep112	5.52531e-242	1.08333	0.481	0.301	1.09059e-237	Top2a + cancer cells
Slf1	2.79869e-238	1.17495	0.356	0.183	5.52406e-234	Top2a + cancer cells
Cdin1	2.14921e-233	0.946073	0.514	0.333	4.24212e-229	Top2a + cancer cells
Skp2	1.17727e-230	1.18517	0.35	0.181	2.32369e-226	Top2a + cancer cells
Taf1d	1.71629e-228	0.835963	0.597	0.425	3.3876e-224	Top2a + cancer cells
Hmgb2	9.77018e-227	1.26347	0.317	0.155	1.92844e-222	Top2a + cancer cells
Zfand4	2.48022e-226	1.31303	0.26	0.112	4.89545e-222	Top2a + cancer cells
Zfp367	2.67062e-226	1.49715	0.213	0.08	5.27127e-222	Top2a + cancer cells
A630089N07Rik	2.50346e-224	0.962398	0.495	0.318	4.94133e-220	Top2a + cancer cells
Pcna	1.9001e-220	1.51427	0.227	0.092	3.75042e-216	Top2a + cancer cells
Ptma	6.53399e-217	0.692013	0.834	0.723	1.28968e-212	Top2a + cancer cells
Gm49890	1.20788e-216	0.566716	0.75	0.55	2.38411e-212	Top2a + cancer cells
Vim	2.4945e-215	0.817672	0.749	0.609	4.92364e-211	Top2a + cancer cells
Nsd2	7.0244e-215	0.804828	0.563	0.39	1.38648e-210	Top2a + cancer cells
Tmpo	3.75421e-214	1.00142	0.392	0.219	7.41005e-210	Top2a + cancer cells
Gm42047	2.05272e-211	1.12143	0.286	0.134	4.05165e-207	Top2a + cancer cells
Tipin	2.86946e-207	1.2967	0.247	0.108	5.66375e-203	Top2a + cancer cells
Pdss1	2.72158e-204	1.19359	0.308	0.155	5.37184e-200	Top2a + cancer cells
Pkp4	8.1545e-203	0.786612	0.561	0.396	1.60953e-198	Top2a + cancer cells
Mcph1	3.18001e-202	0.844659	0.549	0.389	6.27671e-198	Top2a + cancer cells
Ska2	2.46822e-199	1.44696	0.2	0.079	4.87177e-195	Top2a + cancer cells
Zfp934	1.39562e-198	0.893746	0.462	0.291	2.75467e-194	Top2a + cancer cells
Gm13387	2.53036e-198	0.775802	0.478	0.292	4.99443e-194	Top2a + cancer cells
Haus4	3.86921e-198	1.42204	0.206	0.082	7.63706e-194	Top2a + cancer cells
Orc2	6.96421e-198	1.25438	0.321	0.17	1.3746e-193	Top2a + cancer cells
Ncl	4.81421e-196	0.921674	0.611	0.464	9.50228e-192	Top2a + cancer cells
H1f4	3.5218e-193	1.45332	0.214	0.089	6.95133e-189	Top2a + cancer cells
H2az1	4.15527e-192	1.10206	0.348	0.193	8.20167e-188	Top2a + cancer cells
Brip1os	2.58444e-191	0.967444	0.486	0.325	5.10118e-187	Top2a + cancer cells
Nasp	4.0244e-191	1.32488	0.247	0.114	7.94337e-187	Top2a + cancer cells
Cep57	1.706e-188	0.889589	0.441	0.278	3.36731e-184	Top2a + cancer cells
Elovl6	8.6474e-187	0.848059	0.448	0.279	1.70682e-182	Top2a + cancer cells
Npm1	5.0155e-185	0.910473	0.576	0.428	9.8996e-181	Top2a + cancer cells
Lmnb1	1.07064e-182	0.942307	0.284	0.139	2.11324e-178	Top2a + cancer cells
Deptor	3.54872e-182	0.623371	0.634	0.466	7.00446e-178	Top2a + cancer cells
Nup155	6.24999e-181	0.951872	0.371	0.214	1.23362e-176	Top2a + cancer cells
Nav2	3.68575e-180	0.453358	0.794	0.618	7.27494e-176	Top2a + cancer cells
Ccdc34	8.28941e-180	1.20478	0.247	0.116	1.63616e-175	Top2a + cancer cells
Efna5	4.75425e-179	0.357774	0.937	0.784	9.38393e-175	Top2a + cancer cells
Cep57l1	4.81834e-179	1.20367	0.255	0.122	9.51044e-175	Top2a + cancer cells
Hsp90aa1	1.40253e-177	0.825368	0.582	0.426	2.76831e-173	Top2a + cancer cells
Lin9	2.44359e-176	1.22564	0.272	0.136	4.82315e-172	Top2a + cancer cells
Dync2i1	2.89439e-170	0.729332	0.519	0.357	5.71295e-166	Top2a + cancer cells
Lmna	1.28773e-168	0.956109	0.416	0.265	2.54172e-164	Top2a + cancer cells
Pvt1	1.07768e-166	0.422423	0.885	0.77	2.12713e-162	Top2a + cancer cells
Smc6	1.16266e-165	0.72202	0.549	0.399	2.29485e-161	Top2a + cancer cells
Mtap	6.22455e-164	0.606771	0.603	0.436	1.2286e-159	Top2a + cancer cells
Sae1	5.20175e-163	0.920643	0.349	0.202	1.02672e-158	Top2a + cancer cells
Mir100hg	5.49837e-163	0.32484	0.902	0.706	1.08527e-158	Top2a + cancer cells
Dek	6.91633e-162	0.914603	0.356	0.209	1.36515e-157	Top2a + cancer cells
Atp10a	4.29498e-161	0.962383	0.312	0.172	8.47744e-157	Top2a + cancer cells
Ccdc82	9.93596e-160	0.721639	0.559	0.411	1.96116e-155	Top2a + cancer cells
Rbbp8	1.20981e-158	0.948752	0.297	0.16	2.38792e-154	Top2a + cancer cells
Dst	6.97821e-158	0.319955	0.965	0.861	1.37736e-153	Top2a + cancer cells
Ccnf	1.10321e-155	1.3462	0.204	0.093	2.17752e-151	Top2a + cancer cells
Nop58	6.89851e-153	0.79869	0.439	0.288	1.36163e-148	Top2a + cancer cells
Pabpc1	1.03033e-151	0.514564	0.86	0.77	2.03366e-147	Top2a + cancer cells
Schip1	1.30661e-151	0.639994	0.533	0.377	2.57898e-147	Top2a + cancer cells
Cfap69	3.67123e-151	0.714042	0.446	0.29	7.24627e-147	Top2a + cancer cells
Gli3	1.4054e-150	0.615081	0.564	0.409	2.77398e-146	Top2a + cancer cells
Dcps	1.69269e-149	0.896018	0.344	0.204	3.34104e-145	Top2a + cancer cells
Trim59	5.47537e-149	1.1461	0.247	0.126	1.08073e-144	Top2a + cancer cells
Pak3	7.76044e-149	0.766565	0.365	0.219	1.53175e-144	Top2a + cancer cells
Rai14	6.9839e-148	0.395129	0.812	0.672	1.37848e-143	Top2a + cancer cells
Usp37	8.87204e-148	0.813856	0.442	0.3	1.75116e-143	Top2a + cancer cells
Nap1l1	1.41244e-147	0.755569	0.491	0.348	2.78788e-143	Top2a + cancer cells
Junos	8.9546e-145	0.733321	0.38	0.233	1.76746e-140	Top2a + cancer cells
Nucks1	1.67749e-144	0.830529	0.417	0.275	3.31103e-140	Top2a + cancer cells
Itga3	2.15847e-144	0.780219	0.423	0.276	4.26039e-140	Top2a + cancer cells
G930009F23Rik	3.8863e-143	0.921166	0.322	0.188	7.67077e-139	Top2a + cancer cells
Eml5	6.23652e-142	0.634653	0.536	0.383	1.23096e-137	Top2a + cancer cells
G3bp1	1.86515e-139	0.601377	0.573	0.432	3.68144e-135	Top2a + cancer cells
Ankrd1	7.47559e-139	1.06397	0.256	0.137	1.47553e-134	Top2a + cancer cells
Zfp808	1.96185e-138	0.932744	0.328	0.197	3.8723e-134	Top2a + cancer cells
Dnmt1	2.00531e-138	1.01209	0.26	0.139	3.95809e-134	Top2a + cancer cells
Prkg2	5.12189e-138	0.95176	0.293	0.165	1.01096e-133	Top2a + cancer cells
Mre11a	6.29368e-138	1.04938	0.246	0.129	1.24225e-133	Top2a + cancer cells
Odc1	1.56046e-137	0.925825	0.376	0.239	3.08003e-133	Top2a + cancer cells
Cdk6	5.82386e-137	0.420713	0.764	0.641	1.14951e-132	Top2a + cancer cells
Zfp948	2.69906e-136	0.963122	0.29	0.164	5.32741e-132	Top2a + cancer cells
Rfwd3	4.66621e-136	0.925899	0.356	0.223	9.21016e-132	Top2a + cancer cells
Ppia	4.22974e-135	0.774269	0.627	0.514	8.34867e-131	Top2a + cancer cells
Ckap5	2.26672e-134	0.857841	0.463	0.334	4.47406e-130	Top2a + cancer cells
Nop56	6.32423e-134	0.827683	0.358	0.222	1.24828e-129	Top2a + cancer cells
Abcb1b	1.11125e-132	0.798019	0.355	0.22	2.19339e-128	Top2a + cancer cells
Rpl6	5.05704e-129	0.565885	0.694	0.589	9.98159e-125	Top2a + cancer cells
Sms	1.09828e-128	0.801287	0.359	0.226	2.16779e-124	Top2a + cancer cells
Ccbe1	1.12355e-128	0.46806	0.604	0.445	2.21766e-124	Top2a + cancer cells
Gpr39	1.34319e-128	0.576707	0.469	0.32	2.65119e-124	Top2a + cancer cells
Cep152	1.66065e-128	1.02208	0.219	0.11	3.2778e-124	Top2a + cancer cells
Dlgap1	5.44501e-128	0.941061	0.302	0.179	1.07474e-123	Top2a + cancer cells
Ddr2	8.67155e-128	0.514642	0.553	0.399	1.71159e-123	Top2a + cancer cells
Rasal2	2.38319e-126	0.472747	0.653	0.525	4.70393e-122	Top2a + cancer cells
Rad21	2.72774e-123	0.702572	0.435	0.3	5.38402e-119	Top2a + cancer cells
Tiam1	4.73135e-123	0.493595	0.591	0.441	9.33874e-119	Top2a + cancer cells
Ankrd28	1.96628e-122	0.453639	0.683	0.549	3.88104e-118	Top2a + cancer cells
Tubb5	2.26758e-122	0.91488	0.391	0.266	4.47576e-118	Top2a + cancer cells
Ctdspl2	4.07308e-122	0.676178	0.474	0.343	8.03945e-118	Top2a + cancer cells
Rnf213	3.22382e-121	0.868159	0.488	0.363	6.36317e-117	Top2a + cancer cells
Frmd4a	5.57288e-120	0.442782	0.608	0.464	1.09998e-115	Top2a + cancer cells
Ptk2	2.15487e-118	0.372141	0.773	0.635	4.25328e-114	Top2a + cancer cells
Rpl23	3.00371e-116	0.646947	0.675	0.58	5.92872e-112	Top2a + cancer cells
Ranbp1	3.11101e-116	0.959436	0.273	0.16	6.14051e-112	Top2a + cancer cells
Hdgf	4.25967e-116	0.746154	0.431	0.304	8.40773e-112	Top2a + cancer cells
Hsp90ab1	4.33854e-116	0.629766	0.756	0.67	8.5634e-112	Top2a + cancer cells
Tfdp1	5.03032e-116	0.882373	0.286	0.17	9.92884e-112	Top2a + cancer cells
Srbd1	2.33556e-115	0.793446	0.332	0.209	4.60994e-111	Top2a + cancer cells
Satb2	8.55738e-115	0.539086	0.516	0.376	1.68906e-110	Top2a + cancer cells
Ltbp1	3.39738e-114	0.355318	0.698	0.536	6.70575e-110	Top2a + cancer cells
Casp8ap2	8.42687e-114	0.964115	0.239	0.132	1.6633e-109	Top2a + cancer cells
Rad50	5.38272e-113	0.80455	0.333	0.212	1.06244e-108	Top2a + cancer cells
Psip1	9.63528e-113	0.732654	0.378	0.252	1.90181e-108	Top2a + cancer cells
Cep192	1.34661e-112	0.770513	0.342	0.22	2.65793e-108	Top2a + cancer cells
Map1b	1.76247e-112	0.376965	0.679	0.524	3.47877e-108	Top2a + cancer cells
Ngf	8.50791e-112	0.790359	0.36	0.235	1.67929e-107	Top2a + cancer cells
Ehd4	3.86587e-111	0.533241	0.496	0.359	7.63045e-107	Top2a + cancer cells
Plekha7	6.05464e-111	0.886727	0.247	0.139	1.19507e-106	Top2a + cancer cells
Gstcd	1.7089e-110	0.779649	0.327	0.207	3.37303e-106	Top2a + cancer cells
Trim37	2.1107e-110	0.771188	0.329	0.209	4.16611e-106	Top2a + cancer cells
Rpa1	2.21339e-109	0.949456	0.218	0.117	4.36878e-105	Top2a + cancer cells
Cdk5rap2	2.86656e-109	0.849387	0.29	0.176	5.65802e-105	Top2a + cancer cells
Usp1	5.74606e-108	1.00363	0.212	0.114	1.13416e-103	Top2a + cancer cells
Ldlr	7.235e-106	0.810054	0.323	0.207	1.42804e-101	Top2a + cancer cells
Lamb1	6.54398e-105	0.527654	0.484	0.349	1.29165e-100	Top2a + cancer cells
Rplp1	4.5437e-104	0.572036	0.708	0.622	8.96836e-100	Top2a + cancer cells
Tiam2	1.75289e-103	0.391013	0.628	0.479	3.45985e-99	Top2a + cancer cells
Set	3.23029e-103	0.789859	0.406	0.29	6.37595e-99	Top2a + cancer cells
Alms1	4.81198e-103	0.746162	0.334	0.217	9.49788e-99	Top2a + cancer cells
Terf1	1.8607e-102	0.737765	0.359	0.24	3.67265e-98	Top2a + cancer cells
Esyt2	7.27456e-102	0.30169	0.803	0.683	1.43585e-97	Top2a + cancer cells
Xpo4	6.74652e-101	0.673789	0.396	0.276	1.33163e-96	Top2a + cancer cells
Mbnl3	2.89387e-100	0.906687	0.219	0.122	5.71192e-96	Top2a + cancer cells
Adss	2.38592e-99	0.543152	0.468	0.341	4.70932e-95	Top2a + cancer cells
Rpl13	6.49568e-99	0.578907	0.721	0.643	1.28212e-94	Top2a + cancer cells
Gjc1	1.34904e-98	0.766872	0.242	0.14	2.66274e-94	Top2a + cancer cells
Msantd2	8.58489e-98	0.42245	0.614	0.49	1.69449e-93	Top2a + cancer cells
Slc25a13	1.82222e-97	0.580802	0.454	0.333	3.59671e-93	Top2a + cancer cells
Sclt1	3.38915e-97	0.731387	0.319	0.206	6.68951e-93	Top2a + cancer cells
Akt3	1.55465e-96	0.335155	0.803	0.697	3.06857e-92	Top2a + cancer cells
Syne2	1.58298e-96	0.494962	0.55	0.425	3.12449e-92	Top2a + cancer cells
Dut	3.80797e-96	0.832931	0.255	0.153	7.51618e-92	Top2a + cancer cells
Smchd1	4.12084e-96	0.445151	0.589	0.477	8.13371e-92	Top2a + cancer cells
Wfdc2	9.10755e-96	0.58283	0.497	0.374	1.79765e-91	Top2a + cancer cells
Rpl27	1.4132e-95	0.70281	0.547	0.448	2.78938e-91	Top2a + cancer cells
Tenm4	3.13495e-95	0.349093	0.664	0.515	6.18776e-91	Top2a + cancer cells
Mrpl13	6.11009e-95	0.809303	0.286	0.18	1.20601e-90	Top2a + cancer cells
Supt16	1.00708e-94	0.653902	0.401	0.285	1.98777e-90	Top2a + cancer cells
Rock2	3.37452e-94	0.298641	0.833	0.738	6.66064e-90	Top2a + cancer cells
Tm4sf1	4.7006e-94	0.650791	0.412	0.296	9.27805e-90	Top2a + cancer cells
Platr16	5.8717e-94	0.786128	0.272	0.168	1.15896e-89	Top2a + cancer cells
Axl	3.12214e-93	0.613244	0.422	0.304	6.16248e-89	Top2a + cancer cells
Pakap.1	3.45247e-93	0.375326	0.557	0.422	6.81449e-89	Top2a + cancer cells
Slbp	5.94314e-93	0.953258	0.207	0.116	1.17306e-88	Top2a + cancer cells
Xpo1	3.4058e-91	0.5515	0.474	0.355	6.72237e-87	Top2a + cancer cells
Cenpv	7.81893e-91	0.773948	0.277	0.174	1.5433e-86	Top2a + cancer cells
Smc1a	2.07381e-90	0.664492	0.373	0.261	4.09329e-86	Top2a + cancer cells
Asap2	3.93706e-90	0.472772	0.528	0.404	7.77097e-86	Top2a + cancer cells
Gas5	6.82281e-90	0.644122	0.454	0.345	1.34669e-85	Top2a + cancer cells
Nfia	2.81602e-89	0.349663	0.762	0.66	5.55827e-85	Top2a + cancer cells
Suz12	1.64843e-88	0.491384	0.508	0.391	3.25367e-84	Top2a + cancer cells
Syne3	1.73874e-88	0.844316	0.23	0.136	3.43192e-84	Top2a + cancer cells
Arhgef28	5.32424e-88	0.476994	0.464	0.345	1.0509e-83	Top2a + cancer cells
Ran	5.3499e-87	0.978429	0.221	0.131	1.05596e-82	Top2a + cancer cells
Tuba1b	7.08353e-87	0.977633	0.243	0.15	1.39815e-82	Top2a + cancer cells
Tgfa	1.4144e-86	0.856676	0.235	0.141	2.79175e-82	Top2a + cancer cells
Nrg1	1.18501e-85	0.46135	0.409	0.289	2.33898e-81	Top2a + cancer cells
Rpl23a	2.07814e-85	0.66032	0.586	0.503	4.10183e-81	Top2a + cancer cells
Kdm2b	4.25123e-85	0.763299	0.253	0.157	8.39108e-81	Top2a + cancer cells
Cep295	6.38486e-85	0.721683	0.3	0.197	1.26024e-80	Top2a + cancer cells
Rpl14	1.42163e-84	0.665414	0.513	0.419	2.80601e-80	Top2a + cancer cells
Unc13c	2.6694e-84	0.823069	0.232	0.139	5.26886e-80	Top2a + cancer cells
Mtmr2	2.8401e-84	0.549033	0.43	0.314	5.60578e-80	Top2a + cancer cells
Rps7	4.26049e-84	0.664154	0.547	0.457	8.40935e-80	Top2a + cancer cells
Rps2	5.65449e-84	0.619967	0.54	0.447	1.11608e-79	Top2a + cancer cells
H1f0	1.12379e-83	0.944777	0.252	0.158	2.21814e-79	Top2a + cancer cells
Klf5	6.14457e-83	0.841926	0.223	0.133	1.21282e-78	Top2a + cancer cells
Cse1l	4.07001e-82	0.701397	0.285	0.185	8.03338e-78	Top2a + cancer cells
Dgcr8	9.06832e-82	0.785872	0.238	0.146	1.78991e-77	Top2a + cancer cells
Hbegf	1.06571e-81	0.897115	0.202	0.117	2.10349e-77	Top2a + cancer cells
Rps24	1.21057e-81	0.561197	0.603	0.515	2.38942e-77	Top2a + cancer cells
Anp32b	1.51071e-81	0.674272	0.361	0.256	2.98184e-77	Top2a + cancer cells
Oaf	2.44074e-81	0.865271	0.214	0.126	4.81753e-77	Top2a + cancer cells
Rps27a	1.62075e-80	0.594246	0.596	0.516	3.19903e-76	Top2a + cancer cells
Tead1	1.77152e-80	0.250588	0.787	0.641	3.49662e-76	Top2a + cancer cells
Wdr36	5.01613e-80	0.50801	0.492	0.385	9.90084e-76	Top2a + cancer cells
Stard13	6.27626e-80	0.490715	0.438	0.323	1.23881e-75	Top2a + cancer cells
St3gal4	1.90252e-79	0.471422	0.538	0.432	3.7552e-75	Top2a + cancer cells
Atm	3.37244e-79	0.711996	0.314	0.214	6.65652e-75	Top2a + cancer cells
Otud4	6.84842e-79	0.598679	0.383	0.277	1.35174e-74	Top2a + cancer cells
AI506816	8.22312e-79	0.761217	0.283	0.187	1.62308e-74	Top2a + cancer cells
Rps8	1.21142e-78	0.532067	0.73	0.662	2.39111e-74	Top2a + cancer cells
Htra1	4.81167e-78	0.683085	0.292	0.194	9.49728e-74	Top2a + cancer cells
Rpl10a	7.40344e-78	0.547833	0.529	0.432	1.46129e-73	Top2a + cancer cells
Rfc1	4.05993e-77	0.619251	0.37	0.268	8.0135e-73	Top2a + cancer cells
Nup160	4.59769e-76	0.720051	0.265	0.172	9.07491e-72	Top2a + cancer cells
Ankrd26	1.11015e-75	0.843994	0.21	0.126	2.19121e-71	Top2a + cancer cells
Cmss1	2.90292e-75	0.540691	0.448	0.344	5.72978e-71	Top2a + cancer cells
Srsf10	4.41487e-75	0.57089	0.414	0.31	8.71407e-71	Top2a + cancer cells
Rps15a	4.96642e-75	0.54908	0.635	0.558	9.80272e-71	Top2a + cancer cells
Cep162	5.45689e-75	0.725433	0.271	0.177	1.07708e-70	Top2a + cancer cells
Hs2st1	1.81768e-74	0.396733	0.596	0.492	3.58774e-70	Top2a + cancer cells
Cenpc1	1.57806e-73	0.616512	0.361	0.262	3.11477e-69	Top2a + cancer cells
Odad1	2.24624e-73	0.733373	0.218	0.132	4.43362e-69	Top2a + cancer cells
Noct	4.98036e-73	0.685394	0.291	0.196	9.83023e-69	Top2a + cancer cells
Rps23	6.33848e-73	0.599944	0.548	0.462	1.25109e-68	Top2a + cancer cells
S100a4	1.10847e-72	0.823927	0.28	0.19	2.18789e-68	Top2a + cancer cells
Eef1a1	1.18938e-72	0.438354	0.915	0.89	2.34759e-68	Top2a + cancer cells
Csgalnact1	1.5421e-72	0.388545	0.52	0.405	3.04381e-68	Top2a + cancer cells
Rpl17	1.78382e-72	0.524384	0.615	0.534	3.52091e-68	Top2a + cancer cells
Tbrg1	3.76234e-72	0.599833	0.419	0.32	7.4261e-68	Top2a + cancer cells
Rpl41	8.95163e-71	0.478652	0.652	0.576	1.76687e-66	Top2a + cancer cells
Rps3a1	9.95587e-71	0.649705	0.477	0.392	1.96509e-66	Top2a + cancer cells
Arl6ip1	1.25269e-70	0.780965	0.366	0.273	2.47256e-66	Top2a + cancer cells
2610203C22Rik	1.47418e-70	0.577289	0.352	0.252	2.90973e-66	Top2a + cancer cells
Ndufb9	1.74109e-70	0.729353	0.312	0.22	3.43656e-66	Top2a + cancer cells
Lin52	2.4964e-70	0.668822	0.287	0.194	4.9274e-66	Top2a + cancer cells
Zfhx3	4.73355e-70	0.296813	0.818	0.715	9.34308e-66	Top2a + cancer cells
Cep250	5.06445e-70	0.740977	0.237	0.152	9.99621e-66	Top2a + cancer cells
Itga6	6.10565e-70	0.450548	0.411	0.304	1.20513e-65	Top2a + cancer cells
Farp1	6.20378e-69	0.270422	0.689	0.567	1.2245e-64	Top2a + cancer cells
Lnpk	1.39907e-68	0.737926	0.231	0.147	2.76149e-64	Top2a + cancer cells
AW554918	1.52905e-68	0.490323	0.493	0.403	3.01803e-64	Top2a + cancer cells
S100a11	1.55282e-68	0.618819	0.463	0.372	3.06496e-64	Top2a + cancer cells
Galnt1	1.21851e-67	0.496877	0.51	0.416	2.40509e-63	Top2a + cancer cells
Taf15	1.60639e-67	0.409455	0.578	0.481	3.1707e-63	Top2a + cancer cells
Mad1l1	1.82161e-67	0.674972	0.276	0.187	3.5955e-63	Top2a + cancer cells
Smc3	1.9697e-67	0.587321	0.327	0.231	3.8878e-63	Top2a + cancer cells
Zdhhc2	3.86969e-67	0.695706	0.23	0.145	7.638e-63	Top2a + cancer cells
Smyd4	4.17566e-67	0.749653	0.201	0.122	8.24192e-63	Top2a + cancer cells
Efr3a	5.09816e-67	0.343225	0.651	0.551	1.00627e-62	Top2a + cancer cells
Gm6634	3.64942e-66	0.434895	0.407	0.299	7.20322e-62	Top2a + cancer cells
Alg6	4.79887e-66	0.743513	0.205	0.126	9.47201e-62	Top2a + cancer cells
Pawr	7.54857e-66	0.388259	0.435	0.324	1.48994e-61	Top2a + cancer cells
Bmp1	7.72523e-66	0.559389	0.34	0.244	1.52481e-61	Top2a + cancer cells
Wwc1	7.66884e-65	0.694681	0.204	0.125	1.51368e-60	Top2a + cancer cells
Rps18	7.95073e-65	0.547694	0.57	0.49	1.56932e-60	Top2a + cancer cells
Rpsa	8.18785e-65	0.55617	0.545	0.466	1.61612e-60	Top2a + cancer cells
Cntrl	8.70981e-65	0.575745	0.335	0.242	1.71914e-60	Top2a + cancer cells
Rpl5	3.67528e-63	0.569925	0.498	0.416	7.25426e-59	Top2a + cancer cells
Rplp2	4.72913e-63	0.543734	0.582	0.512	9.33435e-59	Top2a + cancer cells
Rplp0	4.79705e-63	0.560625	0.496	0.412	9.46842e-59	Top2a + cancer cells
Pnn	6.93595e-63	0.527939	0.446	0.356	1.36902e-58	Top2a + cancer cells
Wdr12	2.03363e-62	0.657528	0.261	0.176	4.01398e-58	Top2a + cancer cells
Ank3	2.06961e-62	0.501175	0.373	0.274	4.08501e-58	Top2a + cancer cells
Afdn	4.16638e-62	0.329182	0.623	0.524	8.2236e-58	Top2a + cancer cells
Aida	4.20214e-62	0.633474	0.289	0.202	8.29418e-58	Top2a + cancer cells
Rpl18a	4.89763e-62	0.521261	0.617	0.544	9.66694e-58	Top2a + cancer cells
Kpna3	1.28559e-61	0.463619	0.437	0.341	2.5375e-57	Top2a + cancer cells
AU020206	1.40707e-61	0.656731	0.273	0.187	2.77727e-57	Top2a + cancer cells
Met	1.83074e-61	0.398081	0.478	0.375	3.61352e-57	Top2a + cancer cells
Rps17	2.18967e-61	0.588314	0.454	0.372	4.32197e-57	Top2a + cancer cells
Ifi203	2.97154e-61	0.580743	0.489	0.402	5.86522e-57	Top2a + cancer cells
Rpl12	3.26304e-61	0.574783	0.435	0.348	6.44059e-57	Top2a + cancer cells
Rps16	6.76788e-61	0.531513	0.536	0.454	1.33584e-56	Top2a + cancer cells
Osbpl10	1.79927e-60	0.704518	0.228	0.149	3.5514e-56	Top2a + cancer cells
Rpl7	3.00542e-60	0.578653	0.495	0.415	5.9321e-56	Top2a + cancer cells
S100a10	5.87336e-60	0.645762	0.329	0.243	1.15928e-55	Top2a + cancer cells
Gm14636	7.61726e-60	0.476569	0.387	0.293	1.50349e-55	Top2a + cancer cells
Slc1a5	1.50501e-59	0.748547	0.208	0.133	2.97058e-55	Top2a + cancer cells
Mlkl	2.04071e-59	0.681471	0.256	0.175	4.02794e-55	Top2a + cancer cells
Sipa1l3	3.60548e-59	0.385991	0.544	0.449	7.11651e-55	Top2a + cancer cells
Rpl32	3.8311e-59	0.551697	0.543	0.466	7.56183e-55	Top2a + cancer cells
Ctcf	4.79232e-59	0.500259	0.373	0.279	9.45907e-55	Top2a + cancer cells
Fancl	6.07753e-59	0.684919	0.218	0.141	1.19958e-54	Top2a + cancer cells
2700054A10Rik	6.43913e-59	0.442772	0.373	0.276	1.27096e-54	Top2a + cancer cells
Fam76b	6.44589e-59	0.431963	0.46	0.366	1.27229e-54	Top2a + cancer cells
Prkar2b	7.14057e-59	0.487046	0.365	0.27	1.4094e-54	Top2a + cancer cells
Rpl37	7.9103e-59	0.580823	0.565	0.498	1.56134e-54	Top2a + cancer cells
Senp1	9.56966e-58	0.584193	0.283	0.198	1.88886e-53	Top2a + cancer cells
2700049A03Rik	1.34733e-57	0.774099	0.231	0.154	2.65936e-53	Top2a + cancer cells
Nudt5	1.82563e-57	0.561391	0.322	0.234	3.60343e-53	Top2a + cancer cells
Septin10	2.24437e-57	0.552837	0.314	0.227	4.42994e-53	Top2a + cancer cells
Rbms2	3.23548e-57	0.547701	0.506	0.419	6.3862e-53	Top2a + cancer cells
Rack1	6.87786e-57	0.518377	0.534	0.462	1.35755e-52	Top2a + cancer cells
Spata7	8.66144e-57	0.698411	0.319	0.234	1.70959e-52	Top2a + cancer cells
Rps20	1.13101e-56	0.522786	0.518	0.44	2.23239e-52	Top2a + cancer cells
Jpt1	1.5214e-56	0.736703	0.202	0.13	3.00294e-52	Top2a + cancer cells
Mtcl1	1.81901e-56	0.564824	0.273	0.19	3.59037e-52	Top2a + cancer cells
Strbp	2.26945e-56	0.43481	0.414	0.319	4.47944e-52	Top2a + cancer cells
Uchl5	3.87945e-56	0.636343	0.229	0.152	7.65726e-52	Top2a + cancer cells
Stat1	1.09578e-55	0.83055	0.374	0.295	2.16285e-51	Top2a + cancer cells
Cd63	1.47689e-55	0.559266	0.452	0.372	2.91509e-51	Top2a + cancer cells
Pak1	2.88217e-55	0.570959	0.305	0.221	5.68882e-51	Top2a + cancer cells
Myh10	5.27997e-55	0.677227	0.212	0.138	1.04216e-50	Top2a + cancer cells
Hspa5	1.53891e-54	0.420692	0.572	0.491	3.03749e-50	Top2a + cancer cells
4930581F22Rik	2.02151e-54	0.715781	0.204	0.132	3.99006e-50	Top2a + cancer cells
Gpsm2	2.42366e-54	0.662555	0.223	0.149	4.78382e-50	Top2a + cancer cells
Morrbid	3.27094e-54	0.314274	0.672	0.599	6.45619e-50	Top2a + cancer cells
Rtn4	4.09381e-54	0.274536	0.753	0.684	8.08036e-50	Top2a + cancer cells
Pcnt	4.30155e-54	0.63084	0.222	0.147	8.4904e-50	Top2a + cancer cells
Rpl19	4.70145e-54	0.56038	0.48	0.405	9.27973e-50	Top2a + cancer cells
Ccdc88a	7.94942e-54	0.280159	0.672	0.588	1.56906e-49	Top2a + cancer cells
Cep290	1.29768e-53	0.616566	0.26	0.181	2.56136e-49	Top2a + cancer cells
Eif5a	1.6643e-53	0.802774	0.257	0.183	3.285e-49	Top2a + cancer cells
Plec	1.76052e-53	0.641368	0.256	0.179	3.47492e-49	Top2a + cancer cells
Rps26	3.20085e-53	0.54987	0.475	0.401	6.31783e-49	Top2a + cancer cells
Hmgb1	3.36603e-53	0.578389	0.429	0.347	6.64386e-49	Top2a + cancer cells
Rpl30	3.99491e-53	0.602191	0.384	0.305	7.88516e-49	Top2a + cancer cells
Rpl34	4.43708e-53	0.502756	0.557	0.489	8.7579e-49	Top2a + cancer cells
Hspa14	5.20739e-53	0.632592	0.212	0.139	1.02783e-48	Top2a + cancer cells
Hspd1	6.91783e-53	0.802657	0.212	0.142	1.36544e-48	Top2a + cancer cells
Dock9	1.29803e-52	0.250696	0.589	0.486	2.56206e-48	Top2a + cancer cells
Nars2	2.23942e-52	0.550738	0.317	0.234	4.42017e-48	Top2a + cancer cells
Tjp2	2.35453e-52	0.628413	0.219	0.146	4.64737e-48	Top2a + cancer cells
Pcbp3	2.7741e-52	0.494016	0.334	0.248	5.47551e-48	Top2a + cancer cells
St7	5.31335e-52	0.473334	0.402	0.315	1.04875e-47	Top2a + cancer cells
Adk	7.12941e-52	0.388299	0.549	0.471	1.4072e-47	Top2a + cancer cells
Ubap2	8.71846e-52	0.472387	0.368	0.283	1.72085e-47	Top2a + cancer cells
Snrpg	1.03266e-51	0.69206	0.234	0.161	2.03826e-47	Top2a + cancer cells
E2f3	1.5225e-51	0.516955	0.345	0.262	3.00511e-47	Top2a + cancer cells
Pcgf5	2.3955e-51	0.34589	0.53	0.441	4.72824e-47	Top2a + cancer cells
Ctnnal1	2.41051e-51	0.497274	0.307	0.223	4.75786e-47	Top2a + cancer cells
Hnrnpu	3.4236e-51	0.412172	0.519	0.439	6.75751e-47	Top2a + cancer cells
Cbx1	4.9815e-51	0.423808	0.427	0.339	9.83248e-47	Top2a + cancer cells
2310001H17Rik	6.2401e-51	0.669667	0.249	0.175	1.23167e-46	Top2a + cancer cells
Rps12	1.146e-50	0.526933	0.503	0.433	2.26198e-46	Top2a + cancer cells
Hnrnpa3	1.16124e-50	0.437985	0.419	0.333	2.29205e-46	Top2a + cancer cells
Slc7a1	1.3104e-50	0.551777	0.276	0.197	2.58646e-46	Top2a + cancer cells
Cog4	2.51345e-50	0.742906	0.391	0.315	4.96104e-46	Top2a + cancer cells
Snhg4	3.27496e-50	0.673506	0.227	0.156	6.46412e-46	Top2a + cancer cells
Ipo5	4.36133e-50	0.586027	0.284	0.207	8.60839e-46	Top2a + cancer cells
Rps10	4.60512e-50	0.541759	0.487	0.417	9.08958e-46	Top2a + cancer cells
Smarcc1	4.98175e-50	0.360283	0.509	0.421	9.83298e-46	Top2a + cancer cells
Bcar3	1.65402e-49	0.437125	0.371	0.285	3.26471e-45	Top2a + cancer cells
Trerf1	2.03073e-49	0.287256	0.617	0.532	4.00826e-45	Top2a + cancer cells
Tnfaip8	2.55615e-49	0.342675	0.515	0.426	5.04533e-45	Top2a + cancer cells
Rpl3	3.04155e-49	0.54564	0.388	0.31	6.0034e-45	Top2a + cancer cells
Iigp1	3.47741e-49	0.900749	0.35	0.277	6.8637e-45	Top2a + cancer cells
Ncaph2	5.25006e-49	0.648941	0.201	0.133	1.03626e-44	Top2a + cancer cells
Cdc42bpa	9.00493e-49	0.271901	0.612	0.516	1.77739e-44	Top2a + cancer cells
Tead4	2.72391e-48	0.467199	0.285	0.205	5.37644e-44	Top2a + cancer cells
Usp6nl	3.64111e-48	0.375616	0.434	0.345	7.18682e-44	Top2a + cancer cells
mt-Cytb	4.36839e-48	0.672791	0.487	0.427	8.62233e-44	Top2a + cancer cells
Ssrp1	5.27468e-48	0.613199	0.23	0.159	1.04112e-43	Top2a + cancer cells
Shroom4	1.10467e-47	0.451641	0.271	0.193	2.18039e-43	Top2a + cancer cells
B2m	1.94931e-47	0.309485	0.926	0.909	3.84756e-43	Top2a + cancer cells
Srsf2	2.53827e-47	0.363133	0.559	0.482	5.01004e-43	Top2a + cancer cells
Nme2	4.3272e-47	0.672495	0.265	0.194	8.54104e-43	Top2a + cancer cells
Slc30a4	6.5607e-47	0.459103	0.361	0.28	1.29495e-42	Top2a + cancer cells
Rpl31	1.20315e-46	0.560368	0.438	0.368	2.37477e-42	Top2a + cancer cells
Ilf2	1.45027e-46	0.483376	0.308	0.229	2.86254e-42	Top2a + cancer cells
Rpl18	2.25023e-46	0.587945	0.385	0.313	4.44151e-42	Top2a + cancer cells
Csf1	2.92534e-46	0.470211	0.289	0.211	5.77405e-42	Top2a + cancer cells
Slpi	6.41475e-46	0.420415	0.485	0.406	1.26614e-41	Top2a + cancer cells
H2-Q7	8.11236e-46	0.536206	0.404	0.327	1.60122e-41	Top2a + cancer cells
Gnl3	1.17115e-45	0.451709	0.371	0.289	2.31162e-41	Top2a + cancer cells
Eif2s2	1.27328e-45	0.429099	0.497	0.421	2.5132e-41	Top2a + cancer cells
Rpl11	1.64112e-45	0.547075	0.419	0.348	3.23923e-41	Top2a + cancer cells
Srpk1	3.26339e-45	0.46905	0.317	0.239	6.44127e-41	Top2a + cancer cells
Rps19	3.54172e-45	0.483022	0.472	0.402	6.99065e-41	Top2a + cancer cells
Tacc2	6.48757e-45	0.524724	0.279	0.205	1.28052e-40	Top2a + cancer cells
Ezr	9.61536e-45	0.430828	0.327	0.247	1.89788e-40	Top2a + cancer cells
Mphosph8	1.01224e-44	0.464066	0.354	0.276	1.99796e-40	Top2a + cancer cells
Rps13	2.3255e-44	0.499424	0.437	0.367	4.59007e-40	Top2a + cancer cells
Calu	2.43585e-44	0.450778	0.431	0.353	4.80789e-40	Top2a + cancer cells
Slc20a2	2.89703e-44	0.395696	0.361	0.28	5.71815e-40	Top2a + cancer cells
Hint1	4.40327e-44	0.587325	0.268	0.196	8.69117e-40	Top2a + cancer cells
Rpl4	4.52808e-44	0.580461	0.362	0.292	8.93752e-40	Top2a + cancer cells
Cep83	5.30349e-44	0.435314	0.326	0.247	1.0468e-39	Top2a + cancer cells
Taf3	5.70041e-44	0.38415	0.436	0.354	1.12515e-39	Top2a + cancer cells
Ctdspl	1.30733e-43	0.503229	0.298	0.223	2.58041e-39	Top2a + cancer cells
Txn1	1.34424e-43	0.526122	0.347	0.274	2.65325e-39	Top2a + cancer cells
Ipo9	1.66622e-43	0.482659	0.322	0.246	3.28879e-39	Top2a + cancer cells
Golm2	1.86519e-43	0.482949	0.275	0.2	3.68151e-39	Top2a + cancer cells
Parp11	3.30112e-43	0.687002	0.244	0.178	6.51576e-39	Top2a + cancer cells
Rpl7a	3.58748e-43	0.580205	0.359	0.288	7.08098e-39	Top2a + cancer cells
Tpr	3.65826e-43	0.309546	0.64	0.579	7.22067e-39	Top2a + cancer cells
Rab31	4.34302e-43	0.290329	0.616	0.541	8.57226e-39	Top2a + cancer cells
Atp5b	7.04803e-43	0.605096	0.306	0.237	1.39114e-38	Top2a + cancer cells
Emp1	7.43609e-43	0.372242	0.411	0.329	1.46773e-38	Top2a + cancer cells
mt-Atp6	8.05954e-43	0.713301	0.792	0.785	1.59079e-38	Top2a + cancer cells
Rps11	9.07917e-43	0.525876	0.437	0.371	1.79205e-38	Top2a + cancer cells
Rpl37a	1.07634e-42	0.358407	0.779	0.739	2.12447e-38	Top2a + cancer cells
1700025G04Rik	1.23271e-42	0.294892	0.428	0.34	2.43312e-38	Top2a + cancer cells
Ptpn14	1.33637e-42	0.40346	0.354	0.272	2.63773e-38	Top2a + cancer cells
Rpl36	3.06721e-42	0.549335	0.4	0.333	6.05407e-38	Top2a + cancer cells
Snhg7	3.27028e-42	0.55857	0.3	0.228	6.45489e-38	Top2a + cancer cells
Uggt1	4.01717e-42	0.384134	0.432	0.353	7.9291e-38	Top2a + cancer cells
Adamts6	8.52255e-42	0.2621	0.46	0.37	1.68218e-37	Top2a + cancer cells
Metap1d	1.19069e-41	0.353575	0.434	0.351	2.35018e-37	Top2a + cancer cells
Prune2	1.50379e-41	0.435559	0.338	0.262	2.96818e-37	Top2a + cancer cells
Gm26542	3.4096e-41	0.518225	0.235	0.167	6.72988e-37	Top2a + cancer cells
Herc6	5.17842e-41	0.586354	0.365	0.295	1.02212e-36	Top2a + cancer cells
Rps5	1.05407e-40	0.513901	0.434	0.369	2.08053e-36	Top2a + cancer cells
Pcolce	1.29784e-40	0.580101	0.216	0.152	2.56167e-36	Top2a + cancer cells
Fubp1	2.70919e-40	0.263506	0.642	0.575	5.34739e-36	Top2a + cancer cells
Cyb5b	4.51113e-40	0.449484	0.327	0.253	8.90408e-36	Top2a + cancer cells
Ahctf1	5.60841e-40	0.471642	0.315	0.243	1.10699e-35	Top2a + cancer cells
Tmem237	5.64285e-40	0.58342	0.211	0.148	1.11379e-35	Top2a + cancer cells
Nsmce2	8.18662e-40	0.310965	0.569	0.499	1.61587e-35	Top2a + cancer cells
Lama5	1.14781e-39	0.431159	0.354	0.278	2.26555e-35	Top2a + cancer cells
Rps4x	1.61764e-39	0.465221	0.505	0.445	3.19289e-35	Top2a + cancer cells
Pbrm1	2.51462e-39	0.269842	0.637	0.571	4.96336e-35	Top2a + cancer cells
Kif21a	2.55359e-39	0.402258	0.295	0.221	5.04028e-35	Top2a + cancer cells
Fmr1	3.41433e-39	0.467296	0.289	0.219	6.7392e-35	Top2a + cancer cells
Fam133b	4.62466e-39	0.379899	0.421	0.346	9.12815e-35	Top2a + cancer cells
Srpr	5.99185e-39	0.38893	0.409	0.333	1.18267e-34	Top2a + cancer cells
Rpl8	6.30749e-39	0.562723	0.361	0.295	1.24497e-34	Top2a + cancer cells
Prkar2a	9.80981e-39	0.594034	0.202	0.141	1.93626e-34	Top2a + cancer cells
Dcbld2	1.23914e-38	0.385102	0.326	0.251	2.44582e-34	Top2a + cancer cells
Cdcp1	1.46504e-38	0.501276	0.234	0.168	2.8917e-34	Top2a + cancer cells
Srsf7	2.53303e-38	0.373059	0.458	0.384	4.99969e-34	Top2a + cancer cells
Canx	4.02176e-38	0.309649	0.564	0.494	7.93815e-34	Top2a + cancer cells
Ipo7	4.35718e-38	0.508699	0.272	0.205	8.60019e-34	Top2a + cancer cells
G2e3	5.14429e-38	0.568611	0.233	0.169	1.01538e-33	Top2a + cancer cells
Hnrnpab	6.90017e-38	0.662416	0.207	0.148	1.36195e-33	Top2a + cancer cells
Tcp1	1.10351e-37	0.524207	0.255	0.19	2.17811e-33	Top2a + cancer cells
Zfp91	1.51759e-37	0.38679	0.404	0.331	2.99542e-33	Top2a + cancer cells
Rpl13a	1.66307e-37	0.477898	0.515	0.46	3.28257e-33	Top2a + cancer cells
Myof	1.75015e-37	0.287144	0.545	0.469	3.45444e-33	Top2a + cancer cells
Rps14	2.03682e-37	0.456525	0.517	0.463	4.02027e-33	Top2a + cancer cells
Sertad2	2.90204e-37	0.259569	0.58	0.5	5.72805e-33	Top2a + cancer cells
Zfp64	4.19667e-37	0.484346	0.254	0.188	8.28339e-33	Top2a + cancer cells
Snrpb	6.17172e-37	0.527966	0.259	0.195	1.21817e-32	Top2a + cancer cells
Cox8a	6.64756e-37	0.503577	0.363	0.296	1.3121e-32	Top2a + cancer cells
Vrk2	8.88496e-37	0.315831	0.34	0.263	1.75371e-32	Top2a + cancer cells
Pfdn1	9.07297e-37	0.47517	0.278	0.211	1.79082e-32	Top2a + cancer cells
Fosl1	1.45242e-36	0.302507	0.272	0.2	2.86678e-32	Top2a + cancer cells
Lbr	1.48986e-36	0.463607	0.212	0.151	2.94069e-32	Top2a + cancer cells
Rpl28	2.31465e-36	0.47001	0.419	0.356	4.56866e-32	Top2a + cancer cells
Hspa8	2.85222e-36	0.549666	0.351	0.287	5.62971e-32	Top2a + cancer cells
Cfdp1	3.47256e-36	0.398709	0.42	0.35	6.85414e-32	Top2a + cancer cells
mt-Nd1	3.74804e-36	0.610352	0.52	0.479	7.39789e-32	Top2a + cancer cells
Cep43	6.28084e-36	0.49018	0.266	0.201	1.23971e-31	Top2a + cancer cells
Ywhae	6.68165e-36	0.3162	0.538	0.469	1.31883e-31	Top2a + cancer cells
Nxpe3	6.97234e-36	0.497888	0.234	0.171	1.3762e-31	Top2a + cancer cells
Kirrel	7.23282e-36	0.305711	0.416	0.335	1.42761e-31	Top2a + cancer cells
Gbp2b	8.41165e-36	0.60839	0.234	0.173	1.66029e-31	Top2a + cancer cells
Rdx	1.1191e-35	0.350618	0.405	0.332	2.20888e-31	Top2a + cancer cells
Eif4a1	1.18032e-35	0.445466	0.431	0.368	2.32972e-31	Top2a + cancer cells
Pa2g4	1.29689e-35	0.529849	0.232	0.17	2.5598e-31	Top2a + cancer cells
Hmgn1	1.48589e-35	0.579171	0.216	0.156	2.93284e-31	Top2a + cancer cells
Tagln2	1.62461e-35	0.596392	0.235	0.175	3.20666e-31	Top2a + cancer cells
Gbp7	1.72387e-35	0.561507	0.312	0.247	3.40258e-31	Top2a + cancer cells
Rps15	2.27294e-35	0.439789	0.493	0.436	4.48632e-31	Top2a + cancer cells
Erc1	4.45775e-35	0.322632	0.494	0.425	8.7987e-31	Top2a + cancer cells
Supt3	4.67684e-35	0.351067	0.478	0.412	9.23114e-31	Top2a + cancer cells
Psmd14	4.67832e-35	0.307999	0.46	0.387	9.23407e-31	Top2a + cancer cells
Pou2f1	6.70177e-35	0.356232	0.405	0.335	1.3228e-30	Top2a + cancer cells
Rpl35a	6.84903e-35	0.507399	0.416	0.357	1.35186e-30	Top2a + cancer cells
Ola1	7.40043e-35	0.392823	0.37	0.301	1.4607e-30	Top2a + cancer cells
Nop10	7.90822e-35	0.609524	0.203	0.146	1.56093e-30	Top2a + cancer cells
Pds5b	1.00245e-34	0.257535	0.528	0.452	1.97864e-30	Top2a + cancer cells
Rps25	1.1606e-34	0.529068	0.331	0.27	2.29078e-30	Top2a + cancer cells
Rev1	1.26532e-34	0.350932	0.417	0.346	2.49748e-30	Top2a + cancer cells
B230219D22Rik	1.37153e-34	0.410974	0.345	0.276	2.70712e-30	Top2a + cancer cells
Fat1	1.68092e-34	0.35387	0.336	0.263	3.3178e-30	Top2a + cancer cells
Manf	2.82413e-34	0.541269	0.242	0.181	5.57427e-30	Top2a + cancer cells
Camkmt	4.22164e-34	0.397853	0.327	0.258	8.33267e-30	Top2a + cancer cells
Slc25a4	5.47181e-34	0.508289	0.281	0.219	1.08003e-29	Top2a + cancer cells
Arhgap32	6.44431e-34	0.429532	0.302	0.235	1.27198e-29	Top2a + cancer cells
Atic	8.07936e-34	0.479972	0.266	0.203	1.5947e-29	Top2a + cancer cells
Rpl26	4.60336e-33	0.545108	0.315	0.254	9.08611e-29	Top2a + cancer cells
Sumo2	4.63923e-33	0.432867	0.307	0.242	9.15691e-29	Top2a + cancer cells
H3f3b	5.78046e-33	0.436995	0.523	0.47	1.14095e-28	Top2a + cancer cells
Thada	6.79685e-33	0.319971	0.466	0.398	1.34156e-28	Top2a + cancer cells
Cnot10	6.99136e-33	0.428494	0.286	0.222	1.37995e-28	Top2a + cancer cells
Phlpp2	7.33945e-33	0.488532	0.234	0.175	1.44866e-28	Top2a + cancer cells
Slc38a1	7.42432e-33	0.368274	0.377	0.309	1.46541e-28	Top2a + cancer cells
Ttc8	8.40022e-33	0.424857	0.275	0.211	1.65803e-28	Top2a + cancer cells
Eif2ak2	1.04432e-32	0.559918	0.244	0.185	2.06128e-28	Top2a + cancer cells
Rps3	1.70635e-32	0.480018	0.381	0.322	3.36799e-28	Top2a + cancer cells
Hnrnph1	1.81961e-32	0.265134	0.597	0.534	3.59154e-28	Top2a + cancer cells
Ywhaz	4.72732e-32	0.345051	0.519	0.461	9.33078e-28	Top2a + cancer cells
Shb	8.35147e-32	0.412433	0.281	0.217	1.64841e-27	Top2a + cancer cells
Eif3a	1.14721e-31	0.336147	0.497	0.433	2.26437e-27	Top2a + cancer cells
Npat	1.26006e-31	0.477893	0.232	0.173	2.48711e-27	Top2a + cancer cells
Wrn	1.26154e-31	0.359118	0.344	0.276	2.49003e-27	Top2a + cancer cells
Ilf3	1.4446e-31	0.390856	0.33	0.263	2.85136e-27	Top2a + cancer cells
Atp5g2	1.47446e-31	0.504937	0.288	0.228	2.91028e-27	Top2a + cancer cells
Frk	1.52457e-31	0.353098	0.297	0.23	3.00919e-27	Top2a + cancer cells
Clic1	1.52669e-31	0.431625	0.359	0.296	3.01338e-27	Top2a + cancer cells
Ssb	1.75086e-31	0.380888	0.423	0.36	3.45585e-27	Top2a + cancer cells
Flot2	2.61256e-31	0.459532	0.258	0.198	5.15667e-27	Top2a + cancer cells
Rpl27a	3.93983e-31	0.488402	0.412	0.357	7.77643e-27	Top2a + cancer cells
Irf1	4.38546e-31	0.557785	0.337	0.279	8.65602e-27	Top2a + cancer cells
Nlrc5	4.62382e-31	0.333478	0.562	0.506	9.1265e-27	Top2a + cancer cells
Ttll4	7.71255e-31	0.424926	0.266	0.205	1.5223e-26	Top2a + cancer cells
Mast2	8.15086e-31	0.376635	0.341	0.275	1.60882e-26	Top2a + cancer cells
Rbbp7	1.07849e-30	0.512656	0.201	0.147	2.12872e-26	Top2a + cancer cells
Anxa2	1.21216e-30	0.293504	0.472	0.402	2.39257e-26	Top2a + cancer cells
Slc25a24	1.36417e-30	0.469571	0.249	0.19	2.6926e-26	Top2a + cancer cells
Rpl36al	2.00371e-30	0.613657	0.221	0.167	3.95492e-26	Top2a + cancer cells
Bst2	2.20111e-30	0.575055	0.209	0.156	4.34455e-26	Top2a + cancer cells
Smc5	2.88006e-30	0.370233	0.351	0.286	5.68466e-26	Top2a + cancer cells
Gm10076	3.01251e-30	0.595847	0.215	0.161	5.94609e-26	Top2a + cancer cells
Actn4	3.32815e-30	0.315312	0.374	0.307	6.5691e-26	Top2a + cancer cells
Nmi	4.09237e-30	0.525982	0.204	0.15	8.07751e-26	Top2a + cancer cells
Qser1	6.83293e-30	0.381665	0.323	0.26	1.34868e-25	Top2a + cancer cells
Pspc1	7.12701e-30	0.388566	0.338	0.275	1.40673e-25	Top2a + cancer cells
Rbbp4	7.1803e-30	0.393951	0.328	0.265	1.41725e-25	Top2a + cancer cells
Fhod3	7.28855e-30	0.423793	0.206	0.15	1.43861e-25	Top2a + cancer cells
Scn8a	7.48903e-30	0.471364	0.206	0.151	1.47818e-25	Top2a + cancer cells
Serbp1	7.85187e-30	0.344639	0.468	0.407	1.5498e-25	Top2a + cancer cells
Glud1	9.50271e-30	0.356406	0.395	0.33	1.87565e-25	Top2a + cancer cells
Gmps	1.22575e-29	0.438746	0.265	0.206	2.41939e-25	Top2a + cancer cells
Gtdc1	1.44631e-29	0.288599	0.501	0.44	2.85473e-25	Top2a + cancer cells
Map2k3	1.85957e-29	0.435314	0.247	0.188	3.67041e-25	Top2a + cancer cells
Dzip3	2.6255e-29	0.37407	0.319	0.256	5.18221e-25	Top2a + cancer cells
Nudt21	4.60135e-29	0.525138	0.202	0.149	9.08214e-25	Top2a + cancer cells
Elp4	4.76387e-29	0.273136	0.491	0.423	9.40292e-25	Top2a + cancer cells
Septin11	4.85197e-29	0.265191	0.472	0.403	9.57683e-25	Top2a + cancer cells
Rps6	5.2619e-29	0.527282	0.276	0.22	1.03859e-24	Top2a + cancer cells
Ints7	5.39482e-29	0.366694	0.343	0.28	1.06483e-24	Top2a + cancer cells
Taf1	6.25439e-29	0.382	0.314	0.252	1.23449e-24	Top2a + cancer cells
Rpl35	8.36228e-29	0.534247	0.295	0.24	1.65055e-24	Top2a + cancer cells
Crybg1	1.05082e-28	0.399785	0.204	0.149	2.07411e-24	Top2a + cancer cells
Tada2a	1.30503e-28	0.451157	0.244	0.187	2.57586e-24	Top2a + cancer cells
Tcf20	1.32034e-28	0.259343	0.555	0.493	2.60609e-24	Top2a + cancer cells
Rps6ka5	1.58964e-28	0.261856	0.488	0.421	3.13763e-24	Top2a + cancer cells
Ubtd2	1.90566e-28	0.369214	0.3	0.239	3.7614e-24	Top2a + cancer cells
Eef1b2	2.04273e-28	0.533819	0.281	0.226	4.03195e-24	Top2a + cancer cells
Rfx3	2.18671e-28	0.33729	0.414	0.35	4.31613e-24	Top2a + cancer cells
Pde6d	2.57944e-28	0.486849	0.213	0.16	5.09131e-24	Top2a + cancer cells
Glrp1	2.75739e-28	0.481471	0.215	0.161	5.44254e-24	Top2a + cancer cells
Prkdc	3.42164e-28	0.435375	0.259	0.202	6.75363e-24	Top2a + cancer cells
Naa15	3.64839e-28	0.324571	0.445	0.385	7.20119e-24	Top2a + cancer cells
Psma7	3.87978e-28	0.485399	0.312	0.257	7.65792e-24	Top2a + cancer cells
Atp5c1	4.10576e-28	0.438942	0.269	0.212	8.10394e-24	Top2a + cancer cells
Baz1b	4.17783e-28	0.334886	0.39	0.328	8.2462e-24	Top2a + cancer cells
Rpl39	5.01183e-28	0.428928	0.433	0.378	9.89236e-24	Top2a + cancer cells
Ddx21	5.32718e-28	0.527564	0.224	0.17	1.05148e-23	Top2a + cancer cells
Fbxw2	5.95282e-28	0.436129	0.274	0.216	1.17497e-23	Top2a + cancer cells
Kif2a	6.10505e-28	0.31707	0.416	0.35	1.20502e-23	Top2a + cancer cells
Naca	6.28736e-28	0.455176	0.329	0.273	1.241e-23	Top2a + cancer cells
Ica1	8.46257e-28	0.335727	0.338	0.274	1.67034e-23	Top2a + cancer cells
Mitd1	9.00667e-28	0.50432	0.216	0.164	1.77774e-23	Top2a + cancer cells
Ccl2	1.19988e-27	0.46135	0.246	0.191	2.36833e-23	Top2a + cancer cells
Pus7	1.39744e-27	0.416995	0.244	0.188	2.75827e-23	Top2a + cancer cells
Rnps1	1.46527e-27	0.450894	0.274	0.217	2.89216e-23	Top2a + cancer cells
Prdx1	1.70638e-27	0.397856	0.39	0.333	3.36805e-23	Top2a + cancer cells
Cstf3	1.96444e-27	0.292762	0.485	0.429	3.87741e-23	Top2a + cancer cells
Rfx7	2.45723e-27	0.280293	0.455	0.391	4.85007e-23	Top2a + cancer cells
Sf3b3	3.414e-27	0.373547	0.384	0.326	6.73856e-23	Top2a + cancer cells
Rpl9	5.34022e-27	0.424709	0.357	0.302	1.05405e-22	Top2a + cancer cells
Psmb1	5.35215e-27	0.491768	0.244	0.19	1.05641e-22	Top2a + cancer cells
Ybx1	8.38368e-27	0.420163	0.389	0.335	1.65477e-22	Top2a + cancer cells
Ahnak	8.96472e-27	0.254217	0.575	0.513	1.76946e-22	Top2a + cancer cells
Rps27	1.54654e-26	0.375767	0.627	0.591	3.05256e-22	Top2a + cancer cells
Iqcb1	1.60772e-26	0.433686	0.259	0.204	3.17332e-22	Top2a + cancer cells
Cdc5l	1.6691e-26	0.379878	0.301	0.243	3.29447e-22	Top2a + cancer cells
Cox4i1	4.49461e-26	0.44823	0.298	0.244	8.87145e-22	Top2a + cancer cells
Fggy	8.22101e-26	0.284582	0.358	0.294	1.62266e-21	Top2a + cancer cells
Rpl22	1.01787e-25	0.498738	0.282	0.231	2.00907e-21	Top2a + cancer cells
Bclaf3	1.24475e-25	0.404363	0.255	0.2	2.4569e-21	Top2a + cancer cells
Ddx18	2.05362e-25	0.473739	0.225	0.174	4.05343e-21	Top2a + cancer cells
Dcaf1	2.22415e-25	0.345229	0.302	0.244	4.39003e-21	Top2a + cancer cells
Ubb	2.66129e-25	0.433269	0.409	0.359	5.25286e-21	Top2a + cancer cells
Naa16	2.75881e-25	0.342565	0.346	0.288	5.44534e-21	Top2a + cancer cells
Ptges3	3.22575e-25	0.373876	0.331	0.274	6.36698e-21	Top2a + cancer cells
Sugt1	3.23377e-25	0.383084	0.304	0.247	6.38282e-21	Top2a + cancer cells
Neo1	3.32676e-25	0.391958	0.351	0.289	6.56636e-21	Top2a + cancer cells
Fam135a	3.37413e-25	0.382969	0.29	0.235	6.65986e-21	Top2a + cancer cells
Vkorc1l1	3.75905e-25	0.311545	0.314	0.254	7.41961e-21	Top2a + cancer cells
Rras2	4.18498e-25	0.449052	0.236	0.184	8.26032e-21	Top2a + cancer cells
Memo1	4.38859e-25	0.265531	0.462	0.404	8.6622e-21	Top2a + cancer cells
Pfn1	5.32074e-25	0.392716	0.456	0.408	1.05021e-20	Top2a + cancer cells
Ift80	6.35227e-25	0.40475	0.246	0.192	1.25381e-20	Top2a + cancer cells
Myef2	8.89438e-25	0.331059	0.319	0.261	1.75557e-20	Top2a + cancer cells
Slc39a10	9.27687e-25	0.424408	0.234	0.182	1.83107e-20	Top2a + cancer cells
Uck2	1.44204e-24	0.291728	0.367	0.305	2.84629e-20	Top2a + cancer cells
Gm15398	1.90522e-24	0.259144	0.299	0.238	3.76052e-20	Top2a + cancer cells
Aatf	2.4199e-24	0.256727	0.445	0.381	4.7764e-20	Top2a + cancer cells
Ppp3cb	2.79136e-24	0.293808	0.439	0.383	5.50958e-20	Top2a + cancer cells
Eif4h	3.33922e-24	0.470004	0.267	0.215	6.59094e-20	Top2a + cancer cells
Eif3h	7.07668e-24	0.360053	0.311	0.255	1.39679e-19	Top2a + cancer cells
Ncoa7	7.50395e-24	0.266703	0.384	0.323	1.48113e-19	Top2a + cancer cells
Pank3	8.40388e-24	0.497429	0.238	0.188	1.65876e-19	Top2a + cancer cells
Gata3	1.20457e-23	0.28856	0.282	0.226	2.37757e-19	Top2a + cancer cells
Slf2	1.36413e-23	0.274225	0.419	0.359	2.69252e-19	Top2a + cancer cells
Mat2a	2.11542e-23	0.353612	0.325	0.27	4.17541e-19	Top2a + cancer cells
Cct5	2.11704e-23	0.518596	0.219	0.172	4.1786e-19	Top2a + cancer cells
Iws1	2.57561e-23	0.328784	0.344	0.288	5.08375e-19	Top2a + cancer cells
Tardbp	3.78378e-23	0.291698	0.408	0.352	7.46843e-19	Top2a + cancer cells
F730043M19Rik	4.09745e-23	0.312828	0.293	0.238	8.08755e-19	Top2a + cancer cells
Rpl36a	4.84357e-23	0.447454	0.344	0.295	9.56023e-19	Top2a + cancer cells
Krt18	5.57499e-23	0.469341	0.227	0.179	1.10039e-18	Top2a + cancer cells
Cct6a	5.96418e-23	0.454089	0.255	0.205	1.17721e-18	Top2a + cancer cells
Mettl8	6.48634e-23	0.41325	0.222	0.172	1.28027e-18	Top2a + cancer cells
Vgll4	7.39312e-23	0.306739	0.434	0.376	1.45925e-18	Top2a + cancer cells
Slx4ip	7.40464e-23	0.318295	0.29	0.236	1.46153e-18	Top2a + cancer cells
Man1a2	7.44881e-23	0.270725	0.354	0.294	1.47025e-18	Top2a + cancer cells
Depdc5	8.578e-23	0.351584	0.283	0.23	1.69312e-18	Top2a + cancer cells
Calm1	9.27871e-23	0.331563	0.529	0.484	1.83143e-18	Top2a + cancer cells
Capn2	9.31187e-23	0.363945	0.262	0.21	1.83798e-18	Top2a + cancer cells
Rpl10	9.95999e-23	0.401973	0.42	0.373	1.9659e-18	Top2a + cancer cells
Nudcd1	1.24089e-22	0.432748	0.216	0.168	2.44926e-18	Top2a + cancer cells
Hhip	1.7751e-22	0.288037	0.293	0.236	3.5037e-18	Top2a + cancer cells
Syncrip	1.77612e-22	0.303004	0.379	0.324	3.5057e-18	Top2a + cancer cells
Fhl2	2.29008e-22	0.304274	0.255	0.201	4.52017e-18	Top2a + cancer cells
Srsf3	3.09466e-22	0.39866	0.292	0.241	6.10823e-18	Top2a + cancer cells
Slc39a13	3.7832e-22	0.354562	0.248	0.196	7.46727e-18	Top2a + cancer cells
Dhx9	4.95257e-22	0.340144	0.334	0.281	9.77538e-18	Top2a + cancer cells
Ccdc122	8.26052e-22	0.358034	0.268	0.216	1.63046e-17	Top2a + cancer cells
Dynll1	1.17704e-21	0.507204	0.22	0.176	2.32324e-17	Top2a + cancer cells
Rps21	1.52431e-21	0.389974	0.449	0.408	3.00868e-17	Top2a + cancer cells
Pwwp2a	1.57533e-21	0.27309	0.391	0.335	3.10938e-17	Top2a + cancer cells
Setx	1.94712e-21	0.282266	0.384	0.328	3.84322e-17	Top2a + cancer cells
Zranb2	2.4098e-21	0.27857	0.444	0.391	4.75646e-17	Top2a + cancer cells
Rpl24	3.11719e-21	0.420287	0.398	0.355	6.15272e-17	Top2a + cancer cells
Eif3c	3.46723e-21	0.430793	0.306	0.258	6.84361e-17	Top2a + cancer cells
Gm26510	4.12163e-21	0.318247	0.334	0.281	8.13527e-17	Top2a + cancer cells
mt-Nd4	4.96407e-21	0.541761	0.482	0.454	9.79809e-17	Top2a + cancer cells
Camkk2	5.13993e-21	0.334709	0.267	0.216	1.01452e-16	Top2a + cancer cells
Cox7c	5.89681e-21	0.390521	0.308	0.258	1.16391e-16	Top2a + cancer cells
Hsd17b12	6.21615e-21	0.286154	0.394	0.343	1.22694e-16	Top2a + cancer cells
Dglucy	8.68869e-21	0.328191	0.29	0.239	1.71497e-16	Top2a + cancer cells
Nmt2	1.35759e-20	0.292296	0.333	0.279	2.6796e-16	Top2a + cancer cells
Xpo7	2.41314e-20	0.266709	0.437	0.385	4.76306e-16	Top2a + cancer cells
mt-Co2	2.52533e-20	0.501574	0.591	0.577	4.9845e-16	Top2a + cancer cells
C2cd5	2.53219e-20	0.307478	0.287	0.235	4.99804e-16	Top2a + cancer cells
Tns4	3.024e-20	0.429944	0.214	0.17	5.96876e-16	Top2a + cancer cells
Crip1	3.51911e-20	0.381004	0.304	0.256	6.94603e-16	Top2a + cancer cells
Gabpb2	3.58565e-20	0.35836	0.276	0.228	7.07736e-16	Top2a + cancer cells
Atp13a3	3.63605e-20	0.254928	0.433	0.379	7.17683e-16	Top2a + cancer cells
Ankrd10	4.22927e-20	0.282235	0.351	0.298	8.34773e-16	Top2a + cancer cells
Mif	4.32992e-20	0.399857	0.5	0.462	8.54639e-16	Top2a + cancer cells
Psmb8	4.53185e-20	0.465084	0.215	0.172	8.94496e-16	Top2a + cancer cells
Ttll5	4.5373e-20	0.301204	0.261	0.211	8.95573e-16	Top2a + cancer cells
Eif3m	5.09875e-20	0.440485	0.209	0.165	1.00639e-15	Top2a + cancer cells
Cnot6	5.69635e-20	0.290535	0.337	0.285	1.12435e-15	Top2a + cancer cells
Psmd1	5.9164e-20	0.253891	0.45	0.397	1.16778e-15	Top2a + cancer cells
Arpp19	7.65239e-20	0.389283	0.2	0.156	1.51043e-15	Top2a + cancer cells
Acaca	7.66188e-20	0.304264	0.342	0.291	1.5123e-15	Top2a + cancer cells
Eprs	8.99791e-20	0.304289	0.386	0.337	1.77601e-15	Top2a + cancer cells
Tpt1	1.51286e-19	0.327978	0.781	0.768	2.98608e-15	Top2a + cancer cells
Phactr4	1.71163e-19	0.297166	0.301	0.25	3.37841e-15	Top2a + cancer cells
Tcerg1	1.83393e-19	0.254204	0.385	0.331	3.61981e-15	Top2a + cancer cells
Fsd1l	1.85533e-19	0.406316	0.208	0.164	3.66206e-15	Top2a + cancer cells
Anxa5	2.19836e-19	0.29066	0.394	0.344	4.33912e-15	Top2a + cancer cells
Tsn	2.79783e-19	0.373789	0.259	0.213	5.52235e-15	Top2a + cancer cells
Pls3	3.19002e-19	0.262326	0.359	0.307	6.29646e-15	Top2a + cancer cells
Ywhah	4.52506e-19	0.422279	0.204	0.161	8.93155e-15	Top2a + cancer cells
Cs	5.05132e-19	0.348178	0.242	0.196	9.9703e-15	Top2a + cancer cells
2810004N23Rik	5.39715e-19	0.366751	0.238	0.192	1.06529e-14	Top2a + cancer cells
Srsf4	1.14817e-18	0.322704	0.282	0.234	2.26626e-14	Top2a + cancer cells
Emp2	1.24607e-18	0.354051	0.261	0.215	2.45949e-14	Top2a + cancer cells
Ankrd13c	1.56632e-18	0.296005	0.322	0.272	3.09161e-14	Top2a + cancer cells
Cct3	1.58728e-18	0.415001	0.226	0.183	3.13297e-14	Top2a + cancer cells
H2-Q6	1.65442e-18	0.39571	0.244	0.199	3.26549e-14	Top2a + cancer cells
Cisd2	2.169e-18	0.346166	0.239	0.194	4.28118e-14	Top2a + cancer cells
Epb41l4a	2.28101e-18	0.301938	0.258	0.211	4.50225e-14	Top2a + cancer cells
Selenof	2.39159e-18	0.348159	0.29	0.244	4.72051e-14	Top2a + cancer cells
Lmbrd2	2.58158e-18	0.293099	0.292	0.243	5.09553e-14	Top2a + cancer cells
1110059E24Rik	2.86334e-18	0.318744	0.233	0.188	5.65166e-14	Top2a + cancer cells
Cox7a2	3.74072e-18	0.426953	0.203	0.162	7.38343e-14	Top2a + cancer cells
Lars2	4.2694e-18	0.4644	0.292	0.248	8.42693e-14	Top2a + cancer cells
Mettl16	4.37556e-18	0.329833	0.239	0.193	8.63648e-14	Top2a + cancer cells
Rpn2	4.94779e-18	0.384673	0.219	0.176	9.76595e-14	Top2a + cancer cells
C77080	6.31799e-18	0.375507	0.221	0.177	1.24705e-13	Top2a + cancer cells
Gon4l	6.32765e-18	0.333892	0.309	0.262	1.24895e-13	Top2a + cancer cells
Tfap2a	7.21917e-18	0.34744	0.219	0.175	1.42492e-13	Top2a + cancer cells
Esf1	7.49049e-18	0.301804	0.341	0.293	1.47847e-13	Top2a + cancer cells
Eif5	7.70189e-18	0.286617	0.398	0.351	1.5202e-13	Top2a + cancer cells
Mpzl1	8.85303e-18	0.30253	0.241	0.195	1.74741e-13	Top2a + cancer cells
Ybx3	1.25062e-17	0.350672	0.244	0.201	2.46848e-13	Top2a + cancer cells
Septin7	1.38685e-17	0.255636	0.462	0.416	2.73737e-13	Top2a + cancer cells
Hacd2	1.41653e-17	0.31873	0.237	0.193	2.79595e-13	Top2a + cancer cells
Jpx	1.49172e-17	0.332052	0.248	0.203	2.94435e-13	Top2a + cancer cells
Tmsb10	1.58332e-17	0.366277	0.362	0.321	3.12517e-13	Top2a + cancer cells
Eif1	1.58637e-17	0.415675	0.364	0.323	3.13118e-13	Top2a + cancer cells
Apex2	2.51102e-17	0.343649	0.282	0.238	4.95626e-13	Top2a + cancer cells
Zfp326	2.65331e-17	0.287136	0.377	0.328	5.23711e-13	Top2a + cancer cells
Eef1g	3.91264e-17	0.380559	0.266	0.223	7.72277e-13	Top2a + cancer cells
Casp12	4.6415e-17	0.372981	0.228	0.187	9.1614e-13	Top2a + cancer cells
Pde4a	5.04963e-17	0.368821	0.204	0.164	9.96697e-13	Top2a + cancer cells
Limk2	5.74867e-17	0.298172	0.244	0.2	1.13467e-12	Top2a + cancer cells
Dap	7.28019e-17	0.290249	0.313	0.266	1.43696e-12	Top2a + cancer cells
Trim28	7.5481e-17	0.400053	0.216	0.175	1.48984e-12	Top2a + cancer cells
Srsf1	9.78314e-17	0.364443	0.206	0.165	1.931e-12	Top2a + cancer cells
Gkap1	9.78926e-17	0.332743	0.231	0.189	1.9322e-12	Top2a + cancer cells
Rps9	1.4036e-16	0.363067	0.468	0.435	2.77043e-12	Top2a + cancer cells
Pon3	1.40814e-16	0.303484	0.268	0.222	2.77939e-12	Top2a + cancer cells
Cbx3	1.51293e-16	0.352279	0.208	0.167	2.98623e-12	Top2a + cancer cells
Myl12a	1.69859e-16	0.43909	0.262	0.223	3.35267e-12	Top2a + cancer cells
Ifi202b	1.71385e-16	0.288105	0.37	0.324	3.38279e-12	Top2a + cancer cells
Cox6c	1.71442e-16	0.417933	0.287	0.248	3.38392e-12	Top2a + cancer cells
Atp5md	1.99438e-16	0.436523	0.232	0.193	3.93651e-12	Top2a + cancer cells
Rpl22l1	2.49597e-16	0.425118	0.267	0.228	4.92654e-12	Top2a + cancer cells
Nfic	2.6151e-16	0.366417	0.205	0.165	5.16169e-12	Top2a + cancer cells
Usp14	2.76601e-16	0.338165	0.282	0.238	5.45956e-12	Top2a + cancer cells
Pank2	2.86876e-16	0.255069	0.369	0.323	5.66235e-12	Top2a + cancer cells
mt-Nd2	3.32713e-16	0.487662	0.317	0.282	6.56709e-12	Top2a + cancer cells
Dnajc10	3.58978e-16	0.277362	0.296	0.25	7.08551e-12	Top2a + cancer cells
Sdc4	3.97172e-16	0.277949	0.423	0.381	7.83939e-12	Top2a + cancer cells
Ndufa4	4.13922e-16	0.422681	0.22	0.181	8.16999e-12	Top2a + cancer cells
Cct4	4.44632e-16	0.406606	0.203	0.165	8.77615e-12	Top2a + cancer cells
Eif4e	4.89629e-16	0.270268	0.321	0.275	9.6643e-12	Top2a + cancer cells
Wdr43	5.67523e-16	0.315049	0.272	0.229	1.12018e-11	Top2a + cancer cells
Cox6a1	7.80819e-16	0.411929	0.203	0.166	1.54118e-11	Top2a + cancer cells
Nvl	8.13493e-16	0.259794	0.343	0.298	1.60567e-11	Top2a + cancer cells
Psme2	1.19304e-15	0.429405	0.206	0.168	2.35482e-11	Top2a + cancer cells
Ttll7	1.23602e-15	0.294428	0.247	0.204	2.43966e-11	Top2a + cancer cells
Smg7	1.81156e-15	0.255345	0.361	0.316	3.57566e-11	Top2a + cancer cells
Nme7	3.3593e-15	0.30955	0.224	0.184	6.6306e-11	Top2a + cancer cells
Hspa9	4.4167e-15	0.305766	0.284	0.242	8.71769e-11	Top2a + cancer cells
Sanbr	5.78692e-15	0.359832	0.231	0.192	1.14222e-10	Top2a + cancer cells
Als2	6.70892e-15	0.321522	0.245	0.205	1.32421e-10	Top2a + cancer cells
Hira	7.38409e-15	0.275062	0.278	0.236	1.45747e-10	Top2a + cancer cells
Tspan4	7.67746e-15	0.377973	0.201	0.163	1.51538e-10	Top2a + cancer cells
Atp5a1	8.0654e-15	0.359499	0.235	0.197	1.59195e-10	Top2a + cancer cells
A930015D03Rik	1.06549e-14	0.315886	0.25	0.21	2.10306e-10	Top2a + cancer cells
Ddx24	1.63406e-14	0.301009	0.286	0.246	3.22532e-10	Top2a + cancer cells
Atp5pb	1.75984e-14	0.349975	0.215	0.177	3.47356e-10	Top2a + cancer cells
Kank2	1.7862e-14	0.295511	0.24	0.199	3.5256e-10	Top2a + cancer cells
Trim35	1.828e-14	0.276176	0.286	0.244	3.60811e-10	Top2a + cancer cells
Zc3h14	2.0776e-14	0.259298	0.307	0.265	4.10078e-10	Top2a + cancer cells
Ide	2.86186e-14	0.302118	0.274	0.233	5.64873e-10	Top2a + cancer cells
Hnrnpul1	2.97413e-14	0.283981	0.272	0.231	5.87034e-10	Top2a + cancer cells
Rhobtb3	3.58808e-14	0.262019	0.276	0.234	7.08215e-10	Top2a + cancer cells
Gm12216	4.06286e-14	0.333224	0.211	0.174	8.01927e-10	Top2a + cancer cells
Clybl	4.45817e-14	0.278734	0.245	0.205	8.79954e-10	Top2a + cancer cells
Cebpz	4.49372e-14	0.325881	0.232	0.194	8.8697e-10	Top2a + cancer cells
Tasor2	4.57832e-14	0.269074	0.357	0.317	9.0367e-10	Top2a + cancer cells
E130307A14Rik	5.61892e-14	0.250412	0.249	0.208	1.10906e-09	Top2a + cancer cells
Sub1	5.84023e-14	0.427424	0.214	0.179	1.15275e-09	Top2a + cancer cells
Tubgcp4	7.72341e-14	0.323612	0.214	0.177	1.52445e-09	Top2a + cancer cells
Sec61g	9.68679e-14	0.40932	0.219	0.184	1.91198e-09	Top2a + cancer cells
Bzw1	1.02727e-13	0.345527	0.242	0.205	2.02763e-09	Top2a + cancer cells
Actg1	1.0607e-13	0.272204	0.516	0.484	2.0936e-09	Top2a + cancer cells
Nars	1.22563e-13	0.361527	0.204	0.169	2.41914e-09	Top2a + cancer cells
Cdc123	1.28385e-13	0.292574	0.257	0.217	2.53407e-09	Top2a + cancer cells
Numa1	1.46716e-13	0.376041	0.272	0.235	2.89588e-09	Top2a + cancer cells
Garnl3	1.87482e-13	0.315097	0.217	0.18	3.70052e-09	Top2a + cancer cells
Akap11	2.27281e-13	0.273514	0.309	0.269	4.48606e-09	Top2a + cancer cells
Atp5mpl	2.66546e-13	0.40183	0.222	0.187	5.26108e-09	Top2a + cancer cells
Psmd11	3.65974e-13	0.262818	0.341	0.302	7.22359e-09	Top2a + cancer cells
Tirap	4.52369e-13	0.311897	0.202	0.166	8.92886e-09	Top2a + cancer cells
Vdac2	5.57452e-13	0.314094	0.25	0.213	1.1003e-08	Top2a + cancer cells
Timm23	5.66618e-13	0.34414	0.219	0.184	1.11839e-08	Top2a + cancer cells
Sfr1	6.04076e-13	0.384865	0.2	0.166	1.19232e-08	Top2a + cancer cells
Hnrnpa1	6.42993e-13	0.337101	0.228	0.192	1.26914e-08	Top2a + cancer cells
Tor1aip2	6.94496e-13	0.309712	0.272	0.235	1.3708e-08	Top2a + cancer cells
Plekhg3	6.99225e-13	0.295637	0.209	0.173	1.38013e-08	Top2a + cancer cells
Rpl38	7.03006e-13	0.346429	0.393	0.363	1.38759e-08	Top2a + cancer cells
Tmed5	7.08987e-13	0.288107	0.276	0.238	1.3994e-08	Top2a + cancer cells
Urgcp	7.14994e-13	0.317414	0.235	0.199	1.41126e-08	Top2a + cancer cells
Abcf1	8.19155e-13	0.29012	0.266	0.229	1.61685e-08	Top2a + cancer cells
9330188P03Rik	9.82186e-13	0.293025	0.235	0.198	1.93864e-08	Top2a + cancer cells
Stt3a	1.8143e-12	0.277691	0.301	0.263	3.58107e-08	Top2a + cancer cells
Socs4	2.34529e-12	0.321496	0.211	0.177	4.62912e-08	Top2a + cancer cells
Arhgef40	2.5242e-12	0.308973	0.212	0.178	4.98226e-08	Top2a + cancer cells
Zcchc4	2.85643e-12	0.262453	0.249	0.212	5.63802e-08	Top2a + cancer cells
Ddx39b	3.1829e-12	0.277965	0.258	0.221	6.28241e-08	Top2a + cancer cells
Ddx60	4.02417e-12	0.456681	0.408	0.381	7.94291e-08	Top2a + cancer cells
Dtd1	5.60339e-12	0.295619	0.234	0.2	1.106e-07	Top2a + cancer cells
Dlst	6.41362e-12	0.263343	0.291	0.254	1.26592e-07	Top2a + cancer cells
Psmb7	6.64589e-12	0.332134	0.212	0.179	1.31177e-07	Top2a + cancer cells
Axin1	1.15009e-11	0.262169	0.272	0.237	2.27004e-07	Top2a + cancer cells
Cops3	1.98977e-11	0.326789	0.205	0.173	3.92742e-07	Top2a + cancer cells
Psme1	2.70013e-11	0.335654	0.217	0.185	5.32952e-07	Top2a + cancer cells
Gpx1	3.52421e-11	0.358631	0.234	0.203	6.95609e-07	Top2a + cancer cells
Ube2e3	4.0722e-11	0.280386	0.21	0.177	8.03771e-07	Top2a + cancer cells
Cdv3	4.22431e-11	0.345325	0.203	0.172	8.33794e-07	Top2a + cancer cells
Zc3h15	5.05074e-11	0.251357	0.296	0.261	9.96916e-07	Top2a + cancer cells
Stat2	6.7648e-11	0.307528	0.319	0.286	1.33524e-06	Top2a + cancer cells
Fam104a	8.79788e-11	0.316451	0.202	0.171	1.73653e-06	Top2a + cancer cells
Atp5l	1.11882e-10	0.321969	0.27	0.24	2.20833e-06	Top2a + cancer cells
Mapre1	1.1583e-10	0.251169	0.277	0.242	2.28625e-06	Top2a + cancer cells
Stxbp1	1.24673e-10	0.274018	0.239	0.206	2.4608e-06	Top2a + cancer cells
Ptpa	1.62161e-10	0.267457	0.245	0.212	3.20074e-06	Top2a + cancer cells
Rprd1b	1.75781e-10	0.296605	0.207	0.176	3.46956e-06	Top2a + cancer cells
Ptgfrn	1.88687e-10	0.289031	0.213	0.181	3.72431e-06	Top2a + cancer cells
Ipo11	2.06179e-10	0.252844	0.262	0.229	4.06956e-06	Top2a + cancer cells
Psmd7	3.26482e-10	0.263058	0.251	0.218	6.4441e-06	Top2a + cancer cells
2810403D21Rik	3.81596e-10	0.263609	0.203	0.172	7.53194e-06	Top2a + cancer cells
Psma6	6.85188e-10	0.335142	0.2	0.171	1.35242e-05	Top2a + cancer cells
Ifih1	8.26062e-10	0.480185	0.228	0.201	1.63048e-05	Top2a + cancer cells
Ak2	8.41269e-10	0.255531	0.259	0.227	1.6605e-05	Top2a + cancer cells
Usp10	1.24834e-09	0.282879	0.203	0.173	2.46397e-05	Top2a + cancer cells
Tex14	1.53517e-09	0.315248	0.357	0.328	3.03011e-05	Top2a + cancer cells
Psmd12	1.75013e-09	0.266502	0.21	0.18	3.45441e-05	Top2a + cancer cells
Nploc4	1.96758e-09	0.2536	0.25	0.219	3.88361e-05	Top2a + cancer cells
1110004F10Rik	1.99773e-09	0.321308	0.21	0.181	3.94311e-05	Top2a + cancer cells
Drg1	2.04364e-09	0.268824	0.222	0.192	4.03374e-05	Top2a + cancer cells
Phtf1	2.12344e-09	0.255672	0.235	0.205	4.19124e-05	Top2a + cancer cells
Gapdh	2.7919e-09	0.352895	0.254	0.226	5.51065e-05	Top2a + cancer cells
Ercc6l2	4.47055e-09	0.250045	0.226	0.196	8.82396e-05	Top2a + cancer cells
Fubp3	8.17143e-09	0.264663	0.231	0.202	0.000161288	Top2a + cancer cells
mt-Co3	1.35171e-08	0.394866	0.652	0.661	0.000266801	Top2a + cancer cells
Oasl2	1.76948e-08	0.377919	0.201	0.175	0.00034926	Top2a + cancer cells
Eif2s1	2.95469e-08	0.261485	0.214	0.187	0.000583197	Top2a + cancer cells
Cnbp	3.01935e-08	0.294539	0.208	0.182	0.00059596	Top2a + cancer cells
Ifi204	9.71078e-08	0.276402	0.251	0.225	0.00191671	Top2a + cancer cells
Rps29	1.22409e-07	0.250169	0.582	0.577	0.0024161	Top2a + cancer cells
Rps28	2.31892e-07	0.254878	0.366	0.344	0.00457708	Top2a + cancer cells
mt-Co1	3.3289e-07	0.304186	0.6	0.598	0.00657059	Top2a + cancer cells
Parp14	4.34757e-07	0.267548	0.236	0.212	0.00858124	Top2a + cancer cells
Gm4951	4.59128e-07	0.366845	0.336	0.314	0.00906228	Top2a + cancer cells
Eef2	5.38232e-07	0.279019	0.323	0.302	0.0106236	Top2a + cancer cells
Padi4	0	2.02434	0.757	0.287	0	Padi4 + cancer cells
9530026P05Rik	0	1.85361	0.833	0.371	0	Padi4 + cancer cells
Tenm4	0	1.40641	0.802	0.36	0	Padi4 + cancer cells
Gm49890	0	1.20369	0.848	0.408	0	Padi4 + cancer cells
Igf2bp2	0	1.53773	0.848	0.423	0	Padi4 + cancer cells
Epn2	0	1.66341	0.756	0.336	0	Padi4 + cancer cells
Pard3	0	1.23397	0.858	0.443	0	Padi4 + cancer cells
Ltbp1	0	1.31038	0.809	0.397	0	Padi4 + cancer cells
Tiam2	0	1.29232	0.746	0.339	0	Padi4 + cancer cells
Samd4	0	1.41727	0.888	0.487	0	Padi4 + cancer cells
Phactr1	0	2.01634	0.607	0.217	0	Padi4 + cancer cells
Map1b	0	1.1501	0.779	0.396	0	Padi4 + cancer cells
Platr22	0	1.59406	0.624	0.246	0	Padi4 + cancer cells
Tead1	0	1.13197	0.889	0.514	0	Padi4 + cancer cells
Abhd2	0	1.3264	0.79	0.416	0	Padi4 + cancer cells
Lrig1	0	1.57376	0.593	0.227	0	Padi4 + cancer cells
Farp1	0	1.12857	0.803	0.44	0	Padi4 + cancer cells
Nck2	0	1.40149	0.668	0.311	0	Padi4 + cancer cells
Tjp1	0	1.36889	0.675	0.318	0	Padi4 + cancer cells
Eva1c	0	2.1147	0.518	0.161	0	Padi4 + cancer cells
Enah	0	1.32352	0.651	0.295	0	Padi4 + cancer cells
Arhgap6	0	1.20961	0.776	0.422	0	Padi4 + cancer cells
Sh3rf1	0	1.34847	0.737	0.387	0	Padi4 + cancer cells
Ttc3	0	1.19414	0.762	0.415	0	Padi4 + cancer cells
Ptk2	0	0.978553	0.866	0.519	0	Padi4 + cancer cells
Tgfbr3	0	1.01063	0.645	0.299	0	Padi4 + cancer cells
Nbea	0	1.02186	0.732	0.387	0	Padi4 + cancer cells
Tanc1	0	0.935002	0.788	0.444	0	Padi4 + cancer cells
Slco2a1	0	1.21802	0.682	0.338	0	Padi4 + cancer cells
Rbpms	0	1.15882	0.698	0.356	0	Padi4 + cancer cells
Etv1	0	1.2065	0.717	0.375	0	Padi4 + cancer cells
Rin2	0	1.41765	0.779	0.444	0	Padi4 + cancer cells
Cobll1	0	1.26415	0.639	0.306	0	Padi4 + cancer cells
Lhfp	0	1.0493	0.948	0.615	0	Padi4 + cancer cells
Mir100hg	0	1.31534	0.941	0.61	0	Padi4 + cancer cells
Arhgap28	0	1.31971	0.58	0.249	0	Padi4 + cancer cells
Mllt3	0	1.16283	0.747	0.417	0	Padi4 + cancer cells
Ankrd28	0	0.917436	0.769	0.439	0	Padi4 + cancer cells
Scn5a	0	1.59415	0.533	0.205	0	Padi4 + cancer cells
Adgrl2	0	0.93014	0.751	0.425	0	Padi4 + cancer cells
Agap1	0	1.13135	0.744	0.419	0	Padi4 + cancer cells
Zc2hc1a	0	1.30045	0.602	0.277	0	Padi4 + cancer cells
Cdc42bpa	0	0.943367	0.723	0.399	0	Padi4 + cancer cells
Nhs	0	1.86554	0.538	0.215	0	Padi4 + cancer cells
Cald1	0	0.80021	0.758	0.435	0	Padi4 + cancer cells
Fut8	0	1.15925	0.777	0.454	0	Padi4 + cancer cells
Rasa2	0	1.06429	0.779	0.459	0	Padi4 + cancer cells
Arhgap22	0	1.24192	0.673	0.354	0	Padi4 + cancer cells
Sema3e	0	0.975375	0.702	0.384	0	Padi4 + cancer cells
Ccbe1	0	1.13097	0.663	0.346	0	Padi4 + cancer cells
Adarb1	0	1.59305	0.51	0.193	0	Padi4 + cancer cells
Il1r1	0	1.19139	0.606	0.29	0	Padi4 + cancer cells
Cplane1	0	1.12769	0.66	0.347	0	Padi4 + cancer cells
Cgnl1	0	1.5064	0.52	0.209	0	Padi4 + cancer cells
Msi2	0	0.856646	0.721	0.41	0	Padi4 + cancer cells
Eml5	0	1.06252	0.596	0.285	0	Padi4 + cancer cells
Flnb	0	0.901513	0.751	0.44	0	Padi4 + cancer cells
Map3k20	0	1.03486	0.701	0.39	0	Padi4 + cancer cells
Magi1	0	1.04497	0.958	0.647	0	Padi4 + cancer cells
Mob3b	0	1.56807	0.542	0.235	0	Padi4 + cancer cells
Dock5	0	0.939151	0.695	0.388	0	Padi4 + cancer cells
Fn1	0	1.54448	0.809	0.503	0	Padi4 + cancer cells
Nxn	0	0.953713	0.754	0.448	0	Padi4 + cancer cells
Satb2	0	1.11122	0.583	0.278	0	Padi4 + cancer cells
Sh3d19	0	1.15725	0.622	0.318	0	Padi4 + cancer cells
Asap2	0	1.04266	0.607	0.303	0	Padi4 + cancer cells
Ghr	0	1.67013	0.707	0.404	0	Padi4 + cancer cells
Ank	0	1.47675	0.943	0.64	0	Padi4 + cancer cells
Ptges	0	1.82525	0.446	0.144	0	Padi4 + cancer cells
Apbb2	0	0.29087	0.78	0.478	0	Padi4 + cancer cells
Tiam1	0	0.973688	0.649	0.347	0	Padi4 + cancer cells
Wls	0	1.16217	0.754	0.452	0	Padi4 + cancer cells
Syne2	0	0.95626	0.627	0.325	0	Padi4 + cancer cells
Arhgap42	0	1.72354	0.528	0.227	0	Padi4 + cancer cells
Trpm6	0	1.5423	0.476	0.175	0	Padi4 + cancer cells
Sestd1	0	1.00407	0.704	0.403	0	Padi4 + cancer cells
Ptprk	0	1.2949	0.979	0.678	0	Padi4 + cancer cells
Dock9	0	0.649705	0.681	0.381	0	Padi4 + cancer cells
Msantd2	0	0.915872	0.691	0.391	0	Padi4 + cancer cells
Ppp2r3a	0	1.05313	0.612	0.313	0	Padi4 + cancer cells
Wwtr1	0	0.821315	0.696	0.397	0	Padi4 + cancer cells
Meis2	0	1.26544	0.538	0.24	0	Padi4 + cancer cells
Mtap	0	0.951008	0.645	0.348	0	Padi4 + cancer cells
Znrf1	0	1.06762	0.71	0.413	0	Padi4 + cancer cells
Arhgap26	0	0.881708	0.751	0.454	0	Padi4 + cancer cells
Glis3	0	1.13308	0.941	0.646	0	Padi4 + cancer cells
Gbe1	0	1.32096	0.642	0.348	0	Padi4 + cancer cells
Zbtb38	0	1.10194	0.677	0.384	0	Padi4 + cancer cells
Zfp462	0	1.21699	0.539	0.247	0	Padi4 + cancer cells
Cdon	0	2.15342	0.502	0.21	0	Padi4 + cancer cells
Tulp4	0	0.917316	0.778	0.486	0	Padi4 + cancer cells
Rerg	0	1.9195	0.424	0.133	0	Padi4 + cancer cells
Nedd4	0	0.682886	0.806	0.516	0	Padi4 + cancer cells
Nav2	0	1.06292	0.825	0.535	0	Padi4 + cancer cells
Kirrel	0	1.22153	0.519	0.23	0	Padi4 + cancer cells
Nfib	0	0.88075	0.916	0.627	0	Padi4 + cancer cells
Cpe	0	1.48389	0.483	0.195	0	Padi4 + cancer cells
Ube2e2	0	0.956715	0.711	0.423	0	Padi4 + cancer cells
Met	0	1.02827	0.564	0.276	0	Padi4 + cancer cells
Enox1	0	1.32442	0.499	0.212	0	Padi4 + cancer cells
Bmpr1a	0	0.934064	0.588	0.303	0	Padi4 + cancer cells
Afdn	0	0.786387	0.709	0.425	0	Padi4 + cancer cells
Ntn1	0	1.31145	0.464	0.181	0	Padi4 + cancer cells
Slc22a23	0	1.6828	0.431	0.148	0	Padi4 + cancer cells
Sdc2	0	1.21003	0.523	0.24	0	Padi4 + cancer cells
Gm6634	0	1.33689	0.485	0.203	0	Padi4 + cancer cells
Otud7b	0	1.13407	0.53	0.25	0	Padi4 + cancer cells
Stk3	0	0.851138	0.784	0.504	0	Padi4 + cancer cells
Lhfpl2	0	1.34009	0.481	0.201	0	Padi4 + cancer cells
Srpk2	0	0.957777	0.643	0.365	0	Padi4 + cancer cells
Prkce	0	0.762482	0.738	0.46	0	Padi4 + cancer cells
Gpr39	0	1.18943	0.513	0.236	0	Padi4 + cancer cells
Tsc22d2	0	1.05629	0.668	0.392	0	Padi4 + cancer cells
Il6ra	0	1.0212	0.651	0.375	0	Padi4 + cancer cells
Rbfox2	0	0.735566	0.694	0.418	0	Padi4 + cancer cells
Cp	0	1.69525	0.938	0.662	0	Padi4 + cancer cells
Nckap1	0	0.815687	0.642	0.367	0	Padi4 + cancer cells
Mipol1	0	1.22654	0.514	0.239	0	Padi4 + cancer cells
Dlg5	0	1.39602	0.454	0.179	0	Padi4 + cancer cells
Fgd6	0	1.10474	0.558	0.284	0	Padi4 + cancer cells
Amotl1	0	1.35415	0.5	0.226	0	Padi4 + cancer cells
Mast4	0	0.919378	0.926	0.652	0	Padi4 + cancer cells
Efna5	0	1.26656	0.976	0.702	0	Padi4 + cancer cells
Znrf3	0	1.10995	0.573	0.299	0	Padi4 + cancer cells
Egln3	0	1.08913	0.575	0.301	0	Padi4 + cancer cells
Akt3	0	0.776233	0.877	0.606	0	Padi4 + cancer cells
Hmga2	0	1.02383	0.965	0.694	0	Padi4 + cancer cells
Carmil1	0	1.02833	0.535	0.264	0	Padi4 + cancer cells
Runx2	0	0.627369	0.658	0.388	0	Padi4 + cancer cells
Prkca	0	0.960058	0.849	0.58	0	Padi4 + cancer cells
Pkd2	0	0.977222	0.604	0.335	0	Padi4 + cancer cells
Ptpn4	0	1.02573	0.561	0.293	0	Padi4 + cancer cells
Ddr2	0	0.820424	0.589	0.321	0	Padi4 + cancer cells
Gli3	0	0.778818	0.598	0.33	0	Padi4 + cancer cells
Pam	0	1.00989	0.923	0.656	0	Padi4 + cancer cells
Sfmbt2	0	1.3738	0.439	0.172	0	Padi4 + cancer cells
Lamc1	0	0.801027	0.669	0.404	0	Padi4 + cancer cells
Nr6a1	0	0.894124	0.619	0.355	0	Padi4 + cancer cells
Kifap3	0	1.26014	0.496	0.234	0	Padi4 + cancer cells
Gnao1	0	2.01471	0.356	0.094	0	Padi4 + cancer cells
Smg6	0	1.27054	0.863	0.601	0	Padi4 + cancer cells
2700054A10Rik	0	1.34768	0.448	0.186	0	Padi4 + cancer cells
Plcb4	0	0.920143	0.565	0.303	0	Padi4 + cancer cells
Nrp2	0	0.733911	0.677	0.416	0	Padi4 + cancer cells
Eya1	0	1.65599	0.393	0.133	0	Padi4 + cancer cells
Esyt2	0	0.82088	0.86	0.6	0	Padi4 + cancer cells
Dock7	0	0.801744	0.78	0.521	0	Padi4 + cancer cells
Zfp827	0	1.38875	0.427	0.169	0	Padi4 + cancer cells
Zfp608	0	0.804748	0.72	0.462	0	Padi4 + cancer cells
Ldah	0	1.02669	0.541	0.284	0	Padi4 + cancer cells
Tes	0	0.83952	0.65	0.393	0	Padi4 + cancer cells
Ppfibp1	0	0.821427	0.631	0.374	0	Padi4 + cancer cells
Spred2	0	0.89286	0.627	0.37	0	Padi4 + cancer cells
Rps6ka5	0	0.942226	0.584	0.327	0	Padi4 + cancer cells
Fggy	0	1.22881	0.455	0.199	0	Padi4 + cancer cells
Tspan9	0	1.22793	0.462	0.206	0	Padi4 + cancer cells
Myo1b	0	0.910724	0.527	0.272	0	Padi4 + cancer cells
Parva	0	0.936258	0.549	0.295	0	Padi4 + cancer cells
Nav1	0	1.01321	0.88	0.626	0	Padi4 + cancer cells
Adgrg6	0	1.3481	0.435	0.182	0	Padi4 + cancer cells
Airn	0	0.859881	0.842	0.589	0	Padi4 + cancer cells
Wdr36	0	0.887913	0.554	0.302	0	Padi4 + cancer cells
Gm15398	0	1.57731	0.396	0.144	0	Padi4 + cancer cells
Dlg1	0	0.729218	0.795	0.543	0	Padi4 + cancer cells
Sgms2	0	0.750475	0.581	0.329	0	Padi4 + cancer cells
Bcl2	0	0.884657	0.622	0.371	0	Padi4 + cancer cells
Insr	0	0.70913	0.649	0.398	0	Padi4 + cancer cells
Kat6b	0	0.974351	0.564	0.313	0	Padi4 + cancer cells
Kdm5b	0	0.944896	0.529	0.279	0	Padi4 + cancer cells
Pawr	0	1.07638	0.492	0.242	0	Padi4 + cancer cells
Mbtd1	0	0.794512	0.687	0.438	0	Padi4 + cancer cells
Pdlim5	0	0.824879	0.798	0.549	0	Padi4 + cancer cells
Aig1	0	0.81642	0.816	0.567	0	Padi4 + cancer cells
Fto	0	0.765564	0.717	0.469	0	Padi4 + cancer cells
Smad3	0	1.14849	0.517	0.269	0	Padi4 + cancer cells
Trerf1	0	0.566852	0.693	0.446	0	Padi4 + cancer cells
Adamts6	0	0.907462	0.532	0.286	0	Padi4 + cancer cells
Plod2	0	1.52115	0.399	0.153	0	Padi4 + cancer cells
St3gal5	0	2.07533	0.35	0.104	0	Padi4 + cancer cells
Rabgap1	0	0.733091	0.707	0.462	0	Padi4 + cancer cells
Arhgap18	0	0.832931	0.658	0.414	0	Padi4 + cancer cells
Zfhx3	0	0.734443	0.878	0.634	0	Padi4 + cancer cells
Plcg2	0	1.21317	0.492	0.248	0	Padi4 + cancer cells
Dcaf6	0	0.910001	0.574	0.33	0	Padi4 + cancer cells
Smyd3	0	0.757598	0.775	0.532	0	Padi4 + cancer cells
Metap1d	0	0.975645	0.509	0.266	0	Padi4 + cancer cells
E130308A19Rik	0	1.48996	0.412	0.169	0	Padi4 + cancer cells
Kank1	0	1.99418	0.339	0.097	0	Padi4 + cancer cells
Igfbp4	0	0.862359	0.738	0.496	0	Padi4 + cancer cells
Map4k5	0	0.823062	0.549	0.308	0	Padi4 + cancer cells
Abcc4	0	1.25294	0.48	0.239	0	Padi4 + cancer cells
Pde7a	0	0.832642	0.584	0.343	0	Padi4 + cancer cells
Chn1	0	1.56615	0.379	0.139	0	Padi4 + cancer cells
Deptor	0	0.772776	0.642	0.402	0	Padi4 + cancer cells
Hs2st1	0	0.754061	0.653	0.414	0	Padi4 + cancer cells
Map4k4	0	0.686547	0.763	0.524	0	Padi4 + cancer cells
Neo1	0	1.14008	0.44	0.201	0	Padi4 + cancer cells
Dync2i1	0	0.828029	0.531	0.293	0	Padi4 + cancer cells
Crim1	0	0.668351	0.66	0.422	0	Padi4 + cancer cells
Pdk1	0	1.35524	0.4	0.162	0	Padi4 + cancer cells
Itpr2	0	0.852942	0.58	0.342	0	Padi4 + cancer cells
Sec61a2	0	1.08199	0.466	0.229	0	Padi4 + cancer cells
Dennd2b	0	1.24908	0.436	0.199	0	Padi4 + cancer cells
Col8a1	0	0.876749	0.601	0.364	0	Padi4 + cancer cells
Rictor	0	0.776167	0.644	0.408	0	Padi4 + cancer cells
Myo1e	0	0.737278	0.824	0.588	0	Padi4 + cancer cells
Nf1	0	0.682889	0.779	0.543	0	Padi4 + cancer cells
Cox16	0	0.763131	0.752	0.516	0	Padi4 + cancer cells
Il34	0	1.40887	0.386	0.152	0	Padi4 + cancer cells
Rnf217	0	0.899775	0.545	0.312	0	Padi4 + cancer cells
Dtnb	0	0.949165	0.506	0.273	0	Padi4 + cancer cells
Rai14	0	0.6791	0.838	0.605	0	Padi4 + cancer cells
Gm13387	0	1.03507	0.468	0.236	0	Padi4 + cancer cells
Map3k5	0	0.699218	0.669	0.437	0	Padi4 + cancer cells
Evi5	0	0.924494	0.558	0.327	0	Padi4 + cancer cells
Ltbp2	0	1.44093	0.373	0.142	0	Padi4 + cancer cells
Ppp1r12b	0	0.821996	0.604	0.373	0	Padi4 + cancer cells
Ago2	0	0.670053	0.691	0.46	0	Padi4 + cancer cells
Kansl1l	0	0.837213	0.552	0.322	0	Padi4 + cancer cells
Ubr1	0	0.864589	0.544	0.314	0	Padi4 + cancer cells
Eps8	0	0.628012	0.813	0.583	0	Padi4 + cancer cells
Gm15283	0	1.4277	0.427	0.197	0	Padi4 + cancer cells
Ppm1l	0	1.20339	0.452	0.223	0	Padi4 + cancer cells
Pds5b	0	0.792827	0.6	0.371	0	Padi4 + cancer cells
Ube2b	0	0.728945	0.665	0.437	0	Padi4 + cancer cells
Plekhh2	0	1.45301	0.375	0.147	0	Padi4 + cancer cells
Hhip	0	1.45276	0.379	0.152	0	Padi4 + cancer cells
Pbx1	0	0.964195	0.957	0.73	0	Padi4 + cancer cells
Sipa1l3	0	0.733472	0.601	0.374	0	Padi4 + cancer cells
Frmd6	0	0.878668	0.508	0.281	0	Padi4 + cancer cells
Lmo7	0	1.25256	0.41	0.183	0	Padi4 + cancer cells
Efr3a	0	0.661651	0.704	0.477	0	Padi4 + cancer cells
Actn1	0	0.759117	0.561	0.335	0	Padi4 + cancer cells
Gm1976	0	1.1855	0.43	0.204	0	Padi4 + cancer cells
Ktn1	0	0.557172	0.768	0.542	0	Padi4 + cancer cells
2610005L07Rik	0	0.604521	0.771	0.546	0	Padi4 + cancer cells
Mtss1	0	0.931552	0.585	0.36	0	Padi4 + cancer cells
Ahnak	0	0.67716	0.656	0.432	0	Padi4 + cancer cells
Tln2	0	1.59435	0.368	0.144	0	Padi4 + cancer cells
Ttc39b	0	0.669045	0.612	0.388	0	Padi4 + cancer cells
Cdk14	0	0.896241	0.904	0.68	0	Padi4 + cancer cells
Nbeal1	0	0.703354	0.653	0.43	0	Padi4 + cancer cells
Steap2	0	0.774723	0.514	0.291	0	Padi4 + cancer cells
Sertad2	0	0.68806	0.646	0.423	0	Padi4 + cancer cells
Nek7	0	0.618014	0.723	0.5	0	Padi4 + cancer cells
Fubp1	0	0.605464	0.718	0.495	0	Padi4 + cancer cells
Sipa1l1	0	0.68689	0.626	0.404	0	Padi4 + cancer cells
Ddx17	0	0.705799	0.716	0.494	0	Padi4 + cancer cells
Pvt1	0	0.821677	0.923	0.702	0	Padi4 + cancer cells
Desi2	0	0.775309	0.634	0.413	0	Padi4 + cancer cells
Masp1	0	1.60869	0.329	0.11	0	Padi4 + cancer cells
Aox1	0	1.7268	0.32	0.101	0	Padi4 + cancer cells
Sned1	0	1.583	0.32	0.101	0	Padi4 + cancer cells
Osmr	0	0.905373	0.453	0.234	0	Padi4 + cancer cells
Lama5	0	1.00513	0.421	0.202	0	Padi4 + cancer cells
Atxn7l1	0	0.722334	0.821	0.602	0	Padi4 + cancer cells
Ptbp2	0	0.725727	0.645	0.428	0	Padi4 + cancer cells
Meis1	0	0.916709	0.457	0.24	0	Padi4 + cancer cells
Gigyf2	0	0.682825	0.64	0.424	0	Padi4 + cancer cells
Slc25a13	0	0.807943	0.484	0.269	0	Padi4 + cancer cells
9630014M24Rik	0	1.48191	0.339	0.125	0	Padi4 + cancer cells
Tns3	0	0.728416	0.599	0.385	0	Padi4 + cancer cells
St3gal1	0	0.80539	0.568	0.356	0	Padi4 + cancer cells
Hoxa3	0	1.40826	0.344	0.133	0	Padi4 + cancer cells
Eeig2	0	0.943452	0.471	0.262	0	Padi4 + cancer cells
Pcbp3	0	1.10291	0.387	0.179	0	Padi4 + cancer cells
Acsl4	0	0.893458	0.549	0.342	0	Padi4 + cancer cells
Fkbp5	0	0.604605	0.818	0.611	0	Padi4 + cancer cells
Zfr	0	0.584501	0.803	0.597	0	Padi4 + cancer cells
Cfap69	0	0.888883	0.444	0.238	0	Padi4 + cancer cells
Nfia	0	0.523068	0.801	0.596	0	Padi4 + cancer cells
Stxbp4	0	1.18879	0.377	0.172	0	Padi4 + cancer cells
Spaca6	0	1.05074	0.4	0.195	0	Padi4 + cancer cells
Ptprs	0	1.06037	0.395	0.191	0	Padi4 + cancer cells
Gm4117	0	1.38045	0.366	0.162	0	Padi4 + cancer cells
9330188P03Rik	0	1.39173	0.323	0.12	0	Padi4 + cancer cells
Rab28	0	0.937088	0.437	0.234	0	Padi4 + cancer cells
Synj2	0	0.965911	0.421	0.218	0	Padi4 + cancer cells
Utrn	0	0.57239	0.837	0.634	0	Padi4 + cancer cells
Ptpn14	0	0.923866	0.407	0.205	0	Padi4 + cancer cells
Smo	0	1.37237	0.334	0.133	0	Padi4 + cancer cells
Phlda1	0	1.22636	0.381	0.181	0	Padi4 + cancer cells
Marchf3	0	1.14156	0.486	0.286	0	Padi4 + cancer cells
Arhgef10l	0	1.2385	0.344	0.144	0	Padi4 + cancer cells
Rhobtb3	0	1.14637	0.358	0.158	0	Padi4 + cancer cells
Phldb2	0	1.21039	0.375	0.176	0	Padi4 + cancer cells
Mmd	0	1.11527	0.396	0.198	0	Padi4 + cancer cells
Nr2f1	0	2.12058	0.275	0.077	0	Padi4 + cancer cells
Bdnf	0	1.7159	0.293	0.095	0	Padi4 + cancer cells
Antxr1	0	0.604001	0.353	0.155	0	Padi4 + cancer cells
Srgap3	0	0.869243	0.364	0.166	0	Padi4 + cancer cells
Mgp	0	1.18956	0.424	0.226	0	Padi4 + cancer cells
Ppp1r9a	0	1.16817	0.403	0.206	0	Padi4 + cancer cells
Tslp	0	1.26332	0.34	0.143	0	Padi4 + cancer cells
Maml3	0	1.0565	0.903	0.707	0	Padi4 + cancer cells
Tpcn1	0	1.2867	0.346	0.15	0	Padi4 + cancer cells
Ctnnal1	0	1.12923	0.354	0.159	0	Padi4 + cancer cells
Ano6	0	0.69067	0.874	0.679	0	Padi4 + cancer cells
Ngf	0	0.933864	0.375	0.181	0	Padi4 + cancer cells
Nfat5	0	0.88567	0.851	0.657	0	Padi4 + cancer cells
Tshz1	0	1.09386	0.388	0.195	0	Padi4 + cancer cells
Mgst2	0	1.46239	0.298	0.107	0	Padi4 + cancer cells
Ampd3	0	1.30887	0.342	0.152	0	Padi4 + cancer cells
Epb41l5	0	1.48951	0.306	0.117	0	Padi4 + cancer cells
Frk	0	1.12683	0.354	0.165	0	Padi4 + cancer cells
Serpine2	0	1.28209	0.363	0.175	0	Padi4 + cancer cells
Mical2	0	1.3189	0.307	0.119	0	Padi4 + cancer cells
Tanc2	0	0.760712	0.723	0.536	0	Padi4 + cancer cells
Ttll7	0	1.26932	0.32	0.134	0	Padi4 + cancer cells
Traf3ip2	0	1.17449	0.338	0.153	0	Padi4 + cancer cells
Atp9a	0	1.30656	0.313	0.129	0	Padi4 + cancer cells
Ogt	0	0.678455	0.776	0.593	0	Padi4 + cancer cells
Rnd3	0	1.30287	0.314	0.131	0	Padi4 + cancer cells
Kif21a	0	1.15523	0.342	0.16	0	Padi4 + cancer cells
Pdgfra	0	0.943115	0.313	0.131	0	Padi4 + cancer cells
Rere	0	0.910779	0.953	0.771	0	Padi4 + cancer cells
Cuedc1	0	1.2738	0.313	0.132	0	Padi4 + cancer cells
Xrcc5	0	1.30755	0.303	0.123	0	Padi4 + cancer cells
Trp53i11	0	1.47797	0.295	0.115	0	Padi4 + cancer cells
Dst	0	0.887164	0.987	0.809	0	Padi4 + cancer cells
Igf1r	0	0.534555	0.943	0.767	0	Padi4 + cancer cells
Strn3	0	0.577487	0.828	0.652	0	Padi4 + cancer cells
Me1	0	1.38369	0.291	0.118	0	Padi4 + cancer cells
Pdgfa	0	1.37318	0.289	0.117	0	Padi4 + cancer cells
Fhip1a	0	1.47566	0.259	0.092	0	Padi4 + cancer cells
Usp34	0	0.548084	0.871	0.706	0	Padi4 + cancer cells
5830444B04Rik	0	1.51707	0.25	0.086	0	Padi4 + cancer cells
Myo5c	0	1.87113	0.227	0.063	0	Padi4 + cancer cells
Tcf12	0	0.486455	0.863	0.703	0	Padi4 + cancer cells
A830082K12Rik	0	1.75241	0.235	0.076	0	Padi4 + cancer cells
Fgf1	0	2.01611	0.228	0.071	0	Padi4 + cancer cells
Lgr6	0	1.61205	0.231	0.076	0	Padi4 + cancer cells
Nr6a1os	0	1.91152	0.215	0.063	0	Padi4 + cancer cells
Thsd4	0	1.37728	0.225	0.076	0	Padi4 + cancer cells
Dock4	0	0.547188	0.818	0.673	0	Padi4 + cancer cells
Ncor1	0	0.604719	0.912	0.769	0	Padi4 + cancer cells
Asap1	0	1.05781	0.985	0.842	0	Padi4 + cancer cells
Fndc3a	0	0.812934	0.949	0.806	0	Padi4 + cancer cells
Phf21a	0	0.514053	0.873	0.734	0	Padi4 + cancer cells
Kmt2e	0	0.614192	0.869	0.73	0	Padi4 + cancer cells
Susd6	0	0.790036	0.914	0.78	0	Padi4 + cancer cells
Vav3	0	0.720422	0.938	0.806	0	Padi4 + cancer cells
Fmnl2	0	0.452278	0.949	0.824	0	Padi4 + cancer cells
Fndc3b	0	0.664432	0.958	0.845	0	Padi4 + cancer cells
Zbtb20	0	0.519326	0.916	0.806	0	Padi4 + cancer cells
Peak1	0	0.746822	0.974	0.865	0	Padi4 + cancer cells
Camk2d	0	0.670811	0.942	0.834	0	Padi4 + cancer cells
Maml2	0	0.78909	0.936	0.836	0	Padi4 + cancer cells
Ppp3ca	0	1.12666	0.923	0.826	0	Padi4 + cancer cells
Gm47283	0	0.592182	0.953	0.856	0	Padi4 + cancer cells
Tcf4	0	0.387482	0.949	0.862	0	Padi4 + cancer cells
Rbms1	0	0.93516	0.992	0.939	0	Padi4 + cancer cells
Trps1	0	0.945444	0.993	0.947	0	Padi4 + cancer cells
Rbm39	0	0.531084	0.987	0.953	0	Padi4 + cancer cells
Pcca	4.93275e-307	0.907716	0.496	0.296	9.73626e-303	Padi4 + cancer cells
Abl2	6.23158e-307	0.644526	0.652	0.438	1.22999e-302	Padi4 + cancer cells
Arhgef28	5.82998e-306	0.616193	0.502	0.276	1.15072e-301	Padi4 + cancer cells
6820431F20Rik	1.20192e-305	0.640257	0.659	0.444	2.37234e-301	Padi4 + cancer cells
Tut4	1.59303e-305	0.683849	0.597	0.381	3.14432e-301	Padi4 + cancer cells
Ppl	3.71845e-305	1.5307	0.221	0.075	7.33948e-301	Padi4 + cancer cells
Uck2	1.48803e-304	0.883104	0.434	0.234	2.93707e-300	Padi4 + cancer cells
Azin2	3.50707e-304	1.36237	0.265	0.105	6.92225e-300	Padi4 + cancer cells
Hivep2	2.13193e-303	0.613117	0.746	0.547	4.208e-299	Padi4 + cancer cells
Tatdn1	9.75777e-303	1.07121	0.345	0.165	1.92599e-298	Padi4 + cancer cells
Schip1	3.67096e-302	0.738122	0.54	0.319	7.24574e-298	Padi4 + cancer cells
Wwc2	4.94293e-302	0.780033	0.52	0.31	9.75636e-298	Padi4 + cancer cells
Bbx	5.38746e-302	0.686923	0.636	0.428	1.06338e-297	Padi4 + cancer cells
Hacd1	1.77871e-299	1.3951	0.266	0.109	3.51081e-295	Padi4 + cancer cells
Fermt2	1.32691e-298	0.835807	0.442	0.24	2.61906e-294	Padi4 + cancer cells
Arhgef12	2.38637e-298	0.66685	0.584	0.367	4.71022e-294	Padi4 + cancer cells
Usp6nl	3.34076e-297	0.794015	0.484	0.277	6.59398e-293	Padi4 + cancer cells
Yap1	1.33292e-294	0.98225	0.36	0.176	2.63093e-290	Padi4 + cancer cells
Ptpra	1.0485e-293	0.682675	0.6	0.39	2.06954e-289	Padi4 + cancer cells
Aatf	1.21833e-293	0.78447	0.513	0.308	2.40475e-289	Padi4 + cancer cells
Memo1	1.97487e-293	0.725831	0.539	0.326	3.898e-289	Padi4 + cancer cells
Srsf11	2.95858e-292	0.512746	0.844	0.69	5.83965e-288	Padi4 + cancer cells
Itga3	9.66024e-292	0.832487	0.424	0.225	1.90674e-287	Padi4 + cancer cells
Usp46	4.88102e-291	1.23911	0.313	0.146	9.63416e-287	Padi4 + cancer cells
Zzz3	1.59392e-289	0.759384	0.526	0.322	3.14608e-285	Padi4 + cancer cells
Mtmr2	1.91015e-289	0.8019	0.456	0.255	3.77025e-285	Padi4 + cancer cells
Specc1	2.57569e-289	0.526575	0.694	0.456	5.08389e-285	Padi4 + cancer cells
Galk2	4.86725e-289	0.893623	0.485	0.29	9.60698e-285	Padi4 + cancer cells
Ica1	5.87694e-289	0.91405	0.398	0.207	1.15999e-284	Padi4 + cancer cells
Rbm26	1.05963e-287	0.588007	0.711	0.51	2.09149e-283	Padi4 + cancer cells
Pls3	1.69607e-287	0.896518	0.43	0.236	3.3477e-283	Padi4 + cancer cells
Trp53bp1	2.68533e-287	1.03862	0.335	0.16	5.3003e-283	Padi4 + cancer cells
Camsap1	1.10903e-286	1.07342	0.337	0.163	2.18901e-282	Padi4 + cancer cells
Cep170	5.78093e-286	0.634085	0.653	0.448	1.14104e-281	Padi4 + cancer cells
Ubr5	1.13372e-285	0.592503	0.686	0.476	2.23773e-281	Padi4 + cancer cells
Tasp1	6.95954e-285	0.890869	0.424	0.232	1.37367e-280	Padi4 + cancer cells
Rnf11	5.57618e-284	0.933075	0.424	0.235	1.10063e-279	Padi4 + cancer cells
Lamb1	1.15689e-283	0.711561	0.499	0.291	2.28346e-279	Padi4 + cancer cells
Piezo2	2.11754e-283	0.894421	0.308	0.141	4.17961e-279	Padi4 + cancer cells
Mtdh	4.42148e-283	0.505521	0.803	0.619	8.72712e-279	Padi4 + cancer cells
Dcbld2	1.46251e-281	0.969281	0.372	0.191	2.8867e-277	Padi4 + cancer cells
Akap8l	4.44083e-281	0.974116	0.37	0.19	8.76531e-277	Padi4 + cancer cells
Pibf1	9.97703e-280	0.623367	0.623	0.413	1.96927e-275	Padi4 + cancer cells
Thap3	2.80378e-278	0.970799	0.379	0.199	5.5341e-274	Padi4 + cancer cells
Afap1	2.90265e-277	0.952614	0.376	0.195	5.72924e-273	Padi4 + cancer cells
Celf4	3.37797e-276	1.12237	0.298	0.135	6.66744e-272	Padi4 + cancer cells
Pbx3	3.57876e-276	0.49419	0.758	0.545	7.06376e-272	Padi4 + cancer cells
Acvr1	8.91279e-276	0.869407	0.418	0.231	1.75921e-271	Padi4 + cancer cells
Snd1	2.14451e-275	0.559865	0.76	0.574	4.23283e-271	Padi4 + cancer cells
Adgra3	2.42925e-275	1.30846	0.244	0.097	4.79486e-271	Padi4 + cancer cells
Tia1	1.07878e-273	0.701078	0.564	0.366	2.12929e-269	Padi4 + cancer cells
Pakap.1	6.5394e-273	0.618653	0.579	0.36	1.29075e-268	Padi4 + cancer cells
Tmem131l	2.41287e-272	0.771007	0.474	0.28	4.76252e-268	Padi4 + cancer cells
Patj	2.6132e-272	1.13194	0.265	0.111	5.15793e-268	Padi4 + cancer cells
Gm13832	1.76404e-270	1.21294	0.26	0.109	3.48187e-266	Padi4 + cancer cells
Dzip1	1.78722e-270	1.26578	0.251	0.102	3.52762e-266	Padi4 + cancer cells
Nfix	2.16043e-270	0.762258	0.459	0.264	4.26425e-266	Padi4 + cancer cells
Ift81	5.58547e-270	1.19102	0.273	0.118	1.10246e-265	Padi4 + cancer cells
Crppa	7.58403e-270	1.16289	0.289	0.13	1.49694e-265	Padi4 + cancer cells
Ino80	1.25572e-269	0.707203	0.563	0.364	2.47854e-265	Padi4 + cancer cells
Ptpn3	6.12977e-269	0.963073	0.339	0.167	1.20989e-264	Padi4 + cancer cells
Ano10	9.65617e-269	1.10472	0.301	0.14	1.90594e-264	Padi4 + cancer cells
Gm13481	1.02917e-268	1.65161	0.259	0.113	2.03138e-264	Padi4 + cancer cells
Lrrc8d	2.32408e-268	0.724462	0.515	0.316	4.58727e-264	Padi4 + cancer cells
Scai	1.08983e-267	0.846095	0.425	0.238	2.1511e-263	Padi4 + cancer cells
Sec24d	2.64275e-266	0.811062	0.443	0.254	5.21626e-262	Padi4 + cancer cells
Gtf2ird1	4.80493e-266	1.04138	0.319	0.154	9.48397e-262	Padi4 + cancer cells
Epb41l4a	1.20426e-265	1.03106	0.316	0.151	2.37697e-261	Padi4 + cancer cells
Glrp1	2.2854e-264	1.18812	0.259	0.109	4.51093e-260	Padi4 + cancer cells
Gpatch8	2.63363e-264	0.536922	0.73	0.533	5.19825e-260	Padi4 + cancer cells
Myo10	6.46654e-263	0.612064	0.527	0.322	1.27637e-258	Padi4 + cancer cells
Smurf1	1.40374e-262	0.875397	0.43	0.248	2.7707e-258	Padi4 + cancer cells
Scn8a	2.07595e-262	1.27693	0.246	0.101	4.09751e-258	Padi4 + cancer cells
Nisch	2.66601e-262	0.644488	0.621	0.422	5.26216e-258	Padi4 + cancer cells
Usp33	5.69558e-262	0.841574	0.417	0.234	1.12419e-257	Padi4 + cancer cells
Dgkd	2.5933e-261	0.693513	0.526	0.328	5.11865e-257	Padi4 + cancer cells
Slc27a1	1.29706e-260	1.22194	0.254	0.107	2.56013e-256	Padi4 + cancer cells
Ppp4r1l-ps	3.74084e-260	0.940267	0.379	0.205	7.38367e-256	Padi4 + cancer cells
Clcn3	5.33968e-260	0.773892	0.539	0.349	1.05395e-255	Padi4 + cancer cells
Luc7l	6.58089e-260	0.757502	0.495	0.303	1.29894e-255	Padi4 + cancer cells
Plcd3	8.01434e-259	1.33857	0.226	0.088	1.58187e-254	Padi4 + cancer cells
Tbl1x	9.45491e-259	0.609552	0.645	0.448	1.86621e-254	Padi4 + cancer cells
Mtcl1	4.15429e-258	1.08303	0.3	0.141	8.19973e-254	Padi4 + cancer cells
Vwa8	4.96649e-258	0.719728	0.508	0.316	9.80286e-254	Padi4 + cancer cells
Myo6	2.06268e-257	0.976496	0.323	0.158	4.07133e-253	Padi4 + cancer cells
Prkd3	2.88252e-257	0.901849	0.368	0.194	5.68953e-253	Padi4 + cancer cells
Kcns3	3.17055e-257	1.42712	0.213	0.08	6.25802e-253	Padi4 + cancer cells
Fip1l1	4.31741e-257	0.733947	0.502	0.31	8.5217e-253	Padi4 + cancer cells
Mthfd2l	8.59713e-257	1.15886	0.279	0.127	1.6969e-252	Padi4 + cancer cells
Trappc9	9.15009e-257	0.665117	0.553	0.356	1.80604e-252	Padi4 + cancer cells
Rapgef3	1.75529e-256	1.30289	0.236	0.096	3.46458e-252	Padi4 + cancer cells
Elovl7	1.87625e-256	1.38567	0.212	0.079	3.70334e-252	Padi4 + cancer cells
Ehmt1	2.4009e-256	0.577158	0.664	0.464	4.73889e-252	Padi4 + cancer cells
Micu3	7.03227e-256	1.03534	0.307	0.146	1.38803e-251	Padi4 + cancer cells
Slc25a37	1.26596e-255	0.922602	0.393	0.216	2.49876e-251	Padi4 + cancer cells
Pign	1.2674e-255	0.755523	0.469	0.28	2.50159e-251	Padi4 + cancer cells
Prdm11	1.64062e-255	1.20653	0.257	0.11	3.23826e-251	Padi4 + cancer cells
Sptan1	2.52449e-255	0.740163	0.501	0.312	4.98284e-251	Padi4 + cancer cells
Lpgat1	8.5146e-254	0.778342	0.57	0.385	1.68061e-249	Padi4 + cancer cells
Asxl2	1.73746e-253	0.55086	0.703	0.522	3.42939e-249	Padi4 + cancer cells
Prrc2c	2.21105e-253	0.45473	0.828	0.671	4.36417e-249	Padi4 + cancer cells
Srek1	4.93434e-253	0.587782	0.666	0.473	9.7394e-249	Padi4 + cancer cells
6030458C11Rik	4.27348e-252	0.794343	0.435	0.252	8.435e-248	Padi4 + cancer cells
Atf2	9.26552e-252	0.620562	0.591	0.392	1.82883e-247	Padi4 + cancer cells
Mnat1	1.32786e-251	0.685156	0.53	0.335	2.62093e-247	Padi4 + cancer cells
Tgfbr1	1.83524e-251	0.683027	0.557	0.369	3.6224e-247	Padi4 + cancer cells
Myo18a	1.91548e-251	0.832358	0.426	0.247	3.78078e-247	Padi4 + cancer cells
C130071C03Rik	8.10297e-251	1.35121	0.214	0.082	1.59936e-246	Padi4 + cancer cells
Trim24	1.09175e-250	0.835043	0.411	0.233	2.1549e-246	Padi4 + cancer cells
Lncppara	1.18173e-250	0.721636	0.469	0.28	2.33249e-246	Padi4 + cancer cells
Nrip1	1.99135e-250	0.577259	0.637	0.443	3.93053e-246	Padi4 + cancer cells
Prkar2b	5.48584e-250	0.846555	0.393	0.216	1.0828e-245	Padi4 + cancer cells
Aplp2	9.31433e-250	0.663837	0.566	0.374	1.83846e-245	Padi4 + cancer cells
Ino80dos	1.06327e-249	1.30593	0.228	0.092	2.09868e-245	Padi4 + cancer cells
Ube2g1	1.25107e-249	0.65439	0.556	0.361	2.46936e-245	Padi4 + cancer cells
Fat1	1.48285e-249	0.843952	0.38	0.205	2.92685e-245	Padi4 + cancer cells
Ttc8	4.71041e-249	1.01991	0.317	0.157	9.2974e-245	Padi4 + cancer cells
Abi2	6.63554e-249	0.815574	0.416	0.236	1.30972e-244	Padi4 + cancer cells
Smarcc1	4.65159e-248	0.636015	0.554	0.357	9.18132e-244	Padi4 + cancer cells
Vps13a	5.5015e-248	0.569044	0.616	0.41	1.08589e-243	Padi4 + cancer cells
Sik3	3.72893e-247	0.394002	0.855	0.709	7.36016e-243	Padi4 + cancer cells
Zfyve9	4.72185e-247	0.754955	0.438	0.255	9.31998e-243	Padi4 + cancer cells
Rimoc1	6.45714e-247	1.01286	0.31	0.152	1.27451e-242	Padi4 + cancer cells
Adk	2.25776e-246	0.569985	0.607	0.401	4.45636e-242	Padi4 + cancer cells
Pak3	2.34661e-246	1.03718	0.348	0.182	4.63174e-242	Padi4 + cancer cells
Runx1	8.63419e-246	0.342134	0.891	0.733	1.70422e-241	Padi4 + cancer cells
Btbd9	3.92113e-245	0.389489	0.881	0.756	7.73953e-241	Padi4 + cancer cells
Ltbp3	2.27298e-244	1.33651	0.212	0.081	4.48642e-240	Padi4 + cancer cells
Cxadr	2.89792e-243	0.983225	0.262	0.115	5.71992e-239	Padi4 + cancer cells
Socs5	4.23942e-243	0.957827	0.336	0.173	8.36776e-239	Padi4 + cancer cells
Has2os	1.47392e-242	1.50679	0.213	0.084	2.90922e-238	Padi4 + cancer cells
Baz2b	3.32121e-242	0.361334	0.903	0.796	6.55541e-238	Padi4 + cancer cells
Rgl1	3.88598e-242	0.822771	0.456	0.279	7.67015e-238	Padi4 + cancer cells
Tead4	4.65685e-242	1.02151	0.314	0.156	9.19169e-238	Padi4 + cancer cells
Fhl2	7.22252e-242	1.07232	0.302	0.148	1.42558e-237	Padi4 + cancer cells
Ehbp1	8.67578e-242	0.685335	0.49	0.301	1.71242e-237	Padi4 + cancer cells
Tfap2a	1.00697e-240	1.05126	0.27	0.122	1.98755e-236	Padi4 + cancer cells
Grik5	1.65723e-240	1.395	0.202	0.076	3.27104e-236	Padi4 + cancer cells
Taf15	1.4341e-239	0.579248	0.617	0.419	2.83062e-235	Padi4 + cancer cells
Zfp266	3.08315e-239	0.826233	0.387	0.215	6.08552e-235	Padi4 + cancer cells
Pja2	3.43467e-239	0.670173	0.51	0.323	6.77935e-235	Padi4 + cancer cells
Plekha2	3.05368e-238	0.721231	0.474	0.291	6.02735e-234	Padi4 + cancer cells
Csnk2a1	3.16515e-238	0.617715	0.595	0.406	6.24737e-234	Padi4 + cancer cells
Dph6	3.33583e-238	0.813341	0.406	0.232	6.58426e-234	Padi4 + cancer cells
Phkb	8.41084e-238	0.67675	0.524	0.34	1.66013e-233	Padi4 + cancer cells
Baiap2	1.02241e-237	0.854581	0.385	0.214	2.01804e-233	Padi4 + cancer cells
Disp1	1.08486e-237	0.996432	0.322	0.165	2.1413e-233	Padi4 + cancer cells
Mllt10	1.87389e-237	0.413189	0.845	0.696	3.69869e-233	Padi4 + cancer cells
Adgrf5	9.12391e-237	0.500423	0.413	0.227	1.80088e-232	Padi4 + cancer cells
Atxn2	1.90043e-236	0.619257	0.59	0.403	3.75106e-232	Padi4 + cancer cells
Gramd4	4.47194e-236	0.890637	0.348	0.185	8.82672e-232	Padi4 + cancer cells
Rev3l	4.8424e-236	0.74321	0.519	0.338	9.55792e-232	Padi4 + cancer cells
5031425E22Rik	5.83454e-236	0.871768	0.41	0.241	1.15162e-231	Padi4 + cancer cells
Pias2	6.24876e-235	0.65652	0.525	0.337	1.23338e-230	Padi4 + cancer cells
Wdr70	8.67494e-235	0.667391	0.565	0.38	1.71226e-230	Padi4 + cancer cells
Vps13b	1.0094e-234	0.417216	0.854	0.711	1.99235e-230	Padi4 + cancer cells
Cep112	1.7647e-234	0.55855	0.455	0.259	3.48316e-230	Padi4 + cancer cells
Acbd6	7.8948e-234	0.841702	0.394	0.225	1.55828e-229	Padi4 + cancer cells
C77080	8.85707e-234	1.06352	0.271	0.126	1.74821e-229	Padi4 + cancer cells
Igf2r	1.34106e-233	0.843722	0.365	0.198	2.64699e-229	Padi4 + cancer cells
Tpd52l1	4.34873e-233	1.29794	0.222	0.091	8.58352e-229	Padi4 + cancer cells
Gmds	1.64589e-232	0.61343	0.579	0.389	3.24866e-228	Padi4 + cancer cells
Dis3l2	2.09042e-232	0.638793	0.536	0.349	4.12607e-228	Padi4 + cancer cells
Spp1	7.59037e-232	0.745557	0.738	0.604	1.49819e-227	Padi4 + cancer cells
Glmn	1.75332e-231	1.07954	0.268	0.124	3.4607e-227	Padi4 + cancer cells
Scmh1	2.58187e-231	0.614589	0.57	0.384	5.0961e-227	Padi4 + cancer cells
Rbm25	5.52533e-231	0.407473	0.904	0.819	1.09059e-226	Padi4 + cancer cells
Prpf39	5.55724e-231	0.687449	0.521	0.34	1.09689e-226	Padi4 + cancer cells
Bcl9	8.20787e-231	1.1822	0.249	0.111	1.62007e-226	Padi4 + cancer cells
Insig2	2.02993e-230	1.00854	0.29	0.141	4.00668e-226	Padi4 + cancer cells
Cbfa2t2	3.14627e-230	0.69119	0.48	0.296	6.2101e-226	Padi4 + cancer cells
Fbxl20	5.91766e-230	0.647054	0.492	0.305	1.16803e-225	Padi4 + cancer cells
Ndrg1	6.57715e-230	0.958383	0.507	0.336	1.2982e-225	Padi4 + cancer cells
Triobp	7.95932e-230	1.17065	0.262	0.121	1.57101e-225	Padi4 + cancer cells
Kcnq1ot1	8.76968e-230	0.521019	0.672	0.478	1.73096e-225	Padi4 + cancer cells
Cdcp1	8.93584e-230	1.05871	0.266	0.123	1.76376e-225	Padi4 + cancer cells
Spata5	1.05265e-229	0.663458	0.533	0.351	2.07773e-225	Padi4 + cancer cells
Golm2	1.57648e-229	0.997269	0.304	0.153	3.11165e-225	Padi4 + cancer cells
Elp4	7.07838e-229	0.637706	0.546	0.358	1.39713e-224	Padi4 + cancer cells
Chd6	1.85094e-228	0.622972	0.548	0.362	3.65339e-224	Padi4 + cancer cells
Bcl2l11	2.99454e-228	0.573593	0.484	0.296	5.91061e-224	Padi4 + cancer cells
Mical3	6.50659e-228	0.937814	0.307	0.154	1.28427e-223	Padi4 + cancer cells
Gata3	1.18023e-227	0.759815	0.331	0.17	2.32953e-223	Padi4 + cancer cells
Itgb4	6.97584e-227	1.21964	0.228	0.096	1.37689e-222	Padi4 + cancer cells
Casp3	1.45757e-226	0.836863	0.387	0.221	2.87695e-222	Padi4 + cancer cells
Emp2	1.91947e-226	0.895488	0.314	0.159	3.78864e-222	Padi4 + cancer cells
Platr16	2.28887e-226	1.02608	0.275	0.13	4.51777e-222	Padi4 + cancer cells
Uggt1	3.14079e-226	0.668318	0.476	0.293	6.19928e-222	Padi4 + cancer cells
Rhbdl2	9.39651e-226	1.32388	0.213	0.087	1.85468e-221	Padi4 + cancer cells
Unc5b	1.0375e-225	1.11735	0.253	0.115	2.04781e-221	Padi4 + cancer cells
Ccnd3	1.24427e-225	0.388661	0.718	0.518	2.45593e-221	Padi4 + cancer cells
Gm49797	1.3845e-225	0.724615	0.455	0.279	2.73273e-221	Padi4 + cancer cells
Lrp5	2.86494e-225	1.04154	0.287	0.141	5.65482e-221	Padi4 + cancer cells
Sptbn1	4.09914e-225	0.403838	0.662	0.443	8.09089e-221	Padi4 + cancer cells
Vcl	9.477e-225	0.649418	0.461	0.279	1.87057e-220	Padi4 + cancer cells
Prkacb	9.78624e-225	0.676428	0.492	0.313	1.93161e-220	Padi4 + cancer cells
Ubtd2	1.35718e-224	0.871804	0.344	0.184	2.6788e-220	Padi4 + cancer cells
Faf1	3.86801e-224	0.517114	0.673	0.484	7.63468e-220	Padi4 + cancer cells
Myef2	4.27947e-224	0.83538	0.367	0.204	8.44681e-220	Padi4 + cancer cells
Tns4	1.68315e-223	1.05154	0.26	0.12	3.32219e-219	Padi4 + cancer cells
Senp6	1.77819e-223	0.588734	0.578	0.39	3.5098e-219	Padi4 + cancer cells
Bcr	2.11871e-223	0.900738	0.326	0.171	4.1819e-219	Padi4 + cancer cells
Anxa11	4.71342e-223	0.867023	0.388	0.223	9.30336e-219	Padi4 + cancer cells
Rabgap1l	3.99312e-222	0.274074	0.714	0.514	7.88162e-218	Padi4 + cancer cells
Srr	9.89739e-222	0.866076	0.353	0.193	1.95355e-217	Padi4 + cancer cells
Zfp280d	1.03323e-221	0.613676	0.533	0.35	2.03939e-217	Padi4 + cancer cells
Abhd5	1.48322e-221	1.20302	0.231	0.1	2.92758e-217	Padi4 + cancer cells
Ahnak2	1.38112e-220	1.00738	0.296	0.149	2.72606e-216	Padi4 + cancer cells
Large1	1.60769e-220	0.56123	0.567	0.381	3.17326e-216	Padi4 + cancer cells
Strbp	3.01555e-220	0.684927	0.442	0.264	5.9521e-216	Padi4 + cancer cells
Frmd4a	3.86351e-220	0.64382	0.602	0.42	7.6258e-216	Padi4 + cancer cells
Kmt2a	5.80091e-220	0.536502	0.64	0.454	1.14498e-215	Padi4 + cancer cells
Swap70	7.14766e-220	0.699108	0.449	0.274	1.41081e-215	Padi4 + cancer cells
Zcchc14	1.76221e-218	0.865336	0.352	0.194	3.47825e-214	Padi4 + cancer cells
Zfp532	3.9743e-218	0.968519	0.289	0.143	7.84448e-214	Padi4 + cancer cells
Atf6	4.35766e-218	0.54728	0.635	0.447	8.60115e-214	Padi4 + cancer cells
Etnk1	2.46512e-217	0.599714	0.555	0.372	4.86566e-213	Padi4 + cancer cells
Rptor	4.97336e-217	0.54996	0.59	0.402	9.81642e-213	Padi4 + cancer cells
Gm4924	6.98327e-217	1.08635	0.255	0.119	1.37836e-212	Padi4 + cancer cells
Arhgap5	1.33194e-216	0.58849	0.555	0.369	2.62898e-212	Padi4 + cancer cells
Arhgap21	7.20662e-216	0.694099	0.45	0.278	1.42244e-211	Padi4 + cancer cells
Hhat	1.33247e-215	1.27474	0.205	0.084	2.63003e-211	Padi4 + cancer cells
Arhgef40	3.91248e-215	1.02906	0.265	0.126	7.72245e-211	Padi4 + cancer cells
Gm31619	4.56571e-215	1.14981	0.228	0.1	9.01179e-211	Padi4 + cancer cells
Tusc3	5.84693e-215	0.76633	0.405	0.239	1.15407e-210	Padi4 + cancer cells
Slc30a4	2.88064e-214	0.767419	0.394	0.228	5.68581e-210	Padi4 + cancer cells
Sntb2	4.22901e-214	0.501087	0.667	0.483	8.34721e-210	Padi4 + cancer cells
Agfg1	5.77698e-214	0.602298	0.554	0.374	1.14026e-209	Padi4 + cancer cells
Dync2h1	5.25077e-213	0.837878	0.363	0.205	1.0364e-208	Padi4 + cancer cells
Ptgfrn	8.49138e-213	0.989225	0.269	0.129	1.67603e-208	Padi4 + cancer cells
Cwf19l2	1.09157e-212	0.588976	0.557	0.377	2.15454e-208	Padi4 + cancer cells
Acadsb	9.42249e-212	0.898545	0.312	0.163	1.85981e-207	Padi4 + cancer cells
Zcchc24	1.35229e-211	0.849141	0.352	0.197	2.66914e-207	Padi4 + cancer cells
Usp47	2.96003e-211	0.551958	0.604	0.423	5.8425e-207	Padi4 + cancer cells
Bnip3l	3.7076e-211	0.679645	0.48	0.307	7.31805e-207	Padi4 + cancer cells
Ssbp2	4.52235e-211	0.860467	0.355	0.199	8.92621e-207	Padi4 + cancer cells
Etv4	6.02495e-211	1.14085	0.232	0.103	1.18921e-206	Padi4 + cancer cells
Cdk6	2.48792e-210	0.425132	0.771	0.593	4.91065e-206	Padi4 + cancer cells
Snx9	1.32245e-209	0.563339	0.592	0.413	2.61024e-205	Padi4 + cancer cells
Hk2	1.55996e-209	0.675681	0.395	0.228	3.07905e-205	Padi4 + cancer cells
Sesn3	5.42807e-209	1.33568	0.244	0.116	1.07139e-204	Padi4 + cancer cells
Tnpo3	6.21561e-209	0.605021	0.561	0.386	1.22684e-204	Padi4 + cancer cells
Mvb12b	7.23589e-209	0.836518	0.337	0.184	1.42822e-204	Padi4 + cancer cells
Rc3h2	1.20616e-208	0.608475	0.524	0.345	2.38073e-204	Padi4 + cancer cells
Slmap	1.57726e-208	0.528897	0.619	0.436	3.11319e-204	Padi4 + cancer cells
Stk24	4.15299e-208	0.636062	0.519	0.345	8.19718e-204	Padi4 + cancer cells
Gprasp1	5.49807e-208	0.922911	0.305	0.159	1.08521e-203	Padi4 + cancer cells
Ttc27	1.29465e-207	1.01604	0.271	0.133	2.55538e-203	Padi4 + cancer cells
Gpatch2	1.86608e-207	0.630106	0.514	0.34	3.68327e-203	Padi4 + cancer cells
Osbpl2	3.04829e-207	1.03312	0.259	0.124	6.01671e-203	Padi4 + cancer cells
Vangl1	5.09728e-207	1.13763	0.218	0.094	1.0061e-202	Padi4 + cancer cells
Tasor2	5.77994e-207	0.699377	0.422	0.254	1.14084e-202	Padi4 + cancer cells
Fmn1	8.24066e-207	0.581531	0.685	0.509	1.62654e-202	Padi4 + cancer cells
Acin1	2.05717e-206	0.538229	0.638	0.463	4.06045e-202	Padi4 + cancer cells
Sbf2	4.2873e-205	0.432252	0.758	0.579	8.46227e-201	Padi4 + cancer cells
Dcaf8	1.26575e-204	0.701745	0.426	0.26	2.49833e-200	Padi4 + cancer cells
Ash1l	1.76646e-204	0.377818	0.86	0.739	3.48663e-200	Padi4 + cancer cells
Drosha	1.16351e-203	0.932963	0.292	0.151	2.29654e-199	Padi4 + cancer cells
Kiz	5.84162e-203	0.751566	0.394	0.234	1.15302e-198	Padi4 + cancer cells
Nek1	9.03814e-203	0.962739	0.294	0.153	1.78395e-198	Padi4 + cancer cells
Pnisr	2.13419e-202	0.47751	0.684	0.506	4.21247e-198	Padi4 + cancer cells
Scaf8	2.59498e-202	0.541418	0.599	0.422	5.12198e-198	Padi4 + cancer cells
Ccdc82	3.75509e-202	0.489381	0.555	0.364	7.4118e-198	Padi4 + cancer cells
Kansl1	5.10589e-202	0.345692	0.917	0.834	1.0078e-197	Padi4 + cancer cells
Lrig2	1.82821e-201	0.855623	0.328	0.18	3.60853e-197	Padi4 + cancer cells
Hnrnph1	3.15869e-201	0.510441	0.651	0.471	6.23462e-197	Padi4 + cancer cells
Zfp609	3.76316e-201	0.548238	0.581	0.402	7.42773e-197	Padi4 + cancer cells
Kitl	9.70985e-201	0.782042	0.337	0.187	1.91653e-196	Padi4 + cancer cells
2610203C22Rik	3.74961e-200	0.796041	0.364	0.209	7.40098e-196	Padi4 + cancer cells
Wwox	1.351e-199	0.445799	0.784	0.647	2.6666e-195	Padi4 + cancer cells
Fhod3	2.59887e-199	1.08418	0.236	0.109	5.12965e-195	Padi4 + cancer cells
Rp9	3.08365e-198	0.673404	0.429	0.263	6.08651e-194	Padi4 + cancer cells
Supt3	4.99723e-198	0.558796	0.53	0.35	9.86354e-194	Padi4 + cancer cells
Qser1	6.88617e-198	0.773911	0.362	0.208	1.35919e-193	Padi4 + cancer cells
Slc20a2	7.31808e-198	0.805724	0.388	0.232	1.44444e-193	Padi4 + cancer cells
Ankrd17	1.04287e-197	0.414104	0.794	0.645	2.05842e-193	Padi4 + cancer cells
Glg1	1.76886e-197	0.492067	0.719	0.549	3.49138e-193	Padi4 + cancer cells
Lrrk1	5.7109e-197	0.524613	0.585	0.407	1.12722e-192	Padi4 + cancer cells
Clybl	6.63014e-197	0.926955	0.294	0.155	1.30866e-192	Padi4 + cancer cells
Heg1	8.82337e-197	0.428827	0.35	0.192	1.74156e-192	Padi4 + cancer cells
Kdm4b	9.13617e-197	1.0719	0.225	0.102	1.8033e-192	Padi4 + cancer cells
Btrc	1.14046e-196	0.722164	0.4	0.241	2.25104e-192	Padi4 + cancer cells
Ctr9	1.35604e-196	1.05073	0.251	0.122	2.67656e-192	Padi4 + cancer cells
Kif3a	1.5094e-196	1.03158	0.24	0.113	2.97926e-192	Padi4 + cancer cells
Tlk2	2.82443e-196	0.577917	0.533	0.358	5.57485e-192	Padi4 + cancer cells
Rabl6	1.32659e-195	0.686085	0.438	0.275	2.61843e-191	Padi4 + cancer cells
Ctnnd1	5.53194e-195	0.473456	0.631	0.446	1.09189e-190	Padi4 + cancer cells
Srpr	2.00084e-194	0.640025	0.446	0.279	3.94926e-190	Padi4 + cancer cells
Purg	2.95518e-193	0.966423	0.266	0.134	5.83293e-189	Padi4 + cancer cells
Ccdc58	5.72196e-193	0.831674	0.351	0.203	1.1294e-188	Padi4 + cancer cells
Kdm3a	5.91173e-193	0.676176	0.434	0.272	1.16686e-188	Padi4 + cancer cells
Wfdc2	1.84924e-192	0.603384	0.501	0.329	3.65004e-188	Padi4 + cancer cells
Nrg1	2.49362e-192	0.625525	0.409	0.249	4.9219e-188	Padi4 + cancer cells
Zfp644	3.95732e-192	0.632021	0.474	0.309	7.81095e-188	Padi4 + cancer cells
Arhgap32	5.7517e-192	0.728069	0.337	0.186	1.13527e-187	Padi4 + cancer cells
Gnas	1.01884e-191	0.489134	0.636	0.453	2.01098e-187	Padi4 + cancer cells
F730043M19Rik	1.13461e-191	0.862375	0.334	0.189	2.2395e-187	Padi4 + cancer cells
Senp7	1.82963e-191	0.577607	0.513	0.344	3.61132e-187	Padi4 + cancer cells
Ythdc1	2.73175e-191	0.50248	0.696	0.525	5.39192e-187	Padi4 + cancer cells
Arhgap10	2.94561e-191	0.304826	0.7	0.492	5.81404e-187	Padi4 + cancer cells
Dars	1.0934e-190	0.674616	0.427	0.266	2.15815e-186	Padi4 + cancer cells
Cdc42ep1	7.90449e-190	1.0739	0.22	0.1	1.56019e-185	Padi4 + cancer cells
Csgalnact1	8.45997e-190	0.44775	0.539	0.351	1.66983e-185	Padi4 + cancer cells
Rsrc1	8.51501e-190	0.449649	0.695	0.514	1.68069e-185	Padi4 + cancer cells
Galnt2	4.16823e-189	0.692905	0.408	0.25	8.22726e-185	Padi4 + cancer cells
Gm26652	9.27891e-189	1.1126	0.214	0.096	1.83147e-184	Padi4 + cancer cells
Wwp1	1.15672e-188	0.40729	0.652	0.469	2.28313e-184	Padi4 + cancer cells
Parp4	2.28466e-188	0.629531	0.449	0.286	4.50946e-184	Padi4 + cancer cells
Mfn1	3.20719e-188	1.04213	0.236	0.113	6.33036e-184	Padi4 + cancer cells
Fam120c	3.81444e-188	0.851893	0.308	0.167	7.52894e-184	Padi4 + cancer cells
Dap	4.0989e-188	0.71313	0.365	0.212	8.09041e-184	Padi4 + cancer cells
Nt5e	9.48126e-188	0.87429	0.263	0.132	1.87141e-183	Padi4 + cancer cells
Klhl12	1.20804e-187	0.916435	0.262	0.131	2.38444e-183	Padi4 + cancer cells
Ttc28	3.57585e-187	0.700128	0.399	0.243	7.05801e-183	Padi4 + cancer cells
Fsd1l	5.27417e-187	0.990453	0.246	0.12	1.04102e-182	Padi4 + cancer cells
Dipk1a	9.44531e-187	0.85737	0.329	0.186	1.86432e-182	Padi4 + cancer cells
Pvr	1.03664e-186	1.03131	0.25	0.124	2.04612e-182	Padi4 + cancer cells
Pcm1	1.55783e-186	0.464474	0.652	0.475	3.07485e-182	Padi4 + cancer cells
Ttc19	1.63885e-186	0.834086	0.313	0.172	3.23476e-182	Padi4 + cancer cells
Polm	2.17819e-186	1.11809	0.227	0.107	4.29931e-182	Padi4 + cancer cells
Prickle1	2.74351e-186	0.520869	0.375	0.221	5.41514e-182	Padi4 + cancer cells
Nabp1	3.97658e-186	0.691705	0.414	0.255	7.84898e-182	Padi4 + cancer cells
Fbxl2	5.51092e-186	0.901992	0.286	0.152	1.08775e-181	Padi4 + cancer cells
G930009F23Rik	5.86582e-186	0.838599	0.299	0.159	1.15779e-181	Padi4 + cancer cells
Morc2a	8.0369e-186	0.926437	0.272	0.14	1.58632e-181	Padi4 + cancer cells
Garnl3	9.539e-186	0.939631	0.263	0.133	1.88281e-181	Padi4 + cancer cells
Col18a1	1.89521e-185	0.800536	0.31	0.169	3.74076e-181	Padi4 + cancer cells
Gys1	2.51594e-185	0.770897	0.319	0.176	4.96597e-181	Padi4 + cancer cells
Acsl3	3.91611e-185	1.08675	0.233	0.112	7.72962e-181	Padi4 + cancer cells
Sox4	4.00167e-185	0.953819	0.28	0.147	7.8985e-181	Padi4 + cancer cells
Brwd1	4.74265e-185	0.638814	0.458	0.297	9.36105e-181	Padi4 + cancer cells
Fam76b	6.08057e-185	0.599444	0.483	0.316	1.20018e-180	Padi4 + cancer cells
Stard13	9.49283e-185	0.565749	0.445	0.279	1.87369e-180	Padi4 + cancer cells
Niban1	2.45108e-184	0.650887	0.403	0.246	4.83793e-180	Padi4 + cancer cells
Rhou	6.68823e-184	1.06437	0.221	0.103	1.32012e-179	Padi4 + cancer cells
Kank2	2.62192e-183	0.888678	0.285	0.152	5.17514e-179	Padi4 + cancer cells
Ddx42	3.54924e-183	0.612864	0.465	0.302	7.00548e-179	Padi4 + cancer cells
Errfi1	9.98515e-183	0.597574	0.385	0.232	1.97087e-178	Padi4 + cancer cells
Sltm	2.00537e-182	0.484779	0.654	0.487	3.9582e-178	Padi4 + cancer cells
Rbm5	5.29447e-182	0.507426	0.592	0.42	1.04502e-177	Padi4 + cancer cells
Pi4k2b	1.29524e-181	0.768879	0.345	0.199	2.55654e-177	Padi4 + cancer cells
Ly75	1.65318e-181	0.716829	0.336	0.191	3.26304e-177	Padi4 + cancer cells
Trmt1	2.12489e-181	0.993656	0.25	0.125	4.1941e-177	Padi4 + cancer cells
Kdm5a	2.31121e-181	0.535426	0.544	0.375	4.56187e-177	Padi4 + cancer cells
Cd46	5.74195e-181	1.09665	0.212	0.097	1.13335e-176	Padi4 + cancer cells
Cenpv	6.62667e-181	0.851162	0.273	0.141	1.30797e-176	Padi4 + cancer cells
Golga4	1.54804e-180	0.608374	0.451	0.29	3.05553e-176	Padi4 + cancer cells
Npepps	4.14708e-180	0.317578	0.7	0.524	8.1855e-176	Padi4 + cancer cells
Fnbp1l	4.69372e-180	0.634238	0.403	0.249	9.26446e-176	Padi4 + cancer cells
St3gal4	5.13938e-180	0.46958	0.56	0.379	1.01441e-175	Padi4 + cancer cells
Itpr3	7.78058e-180	1.01775	0.226	0.107	1.53573e-175	Padi4 + cancer cells
Slc39a14	2.20207e-179	0.520671	0.503	0.338	4.34644e-175	Padi4 + cancer cells
Rai1	3.34405e-179	0.670254	0.417	0.262	6.60049e-175	Padi4 + cancer cells
Sqstm1	4.21685e-179	0.789033	0.345	0.2	8.32321e-175	Padi4 + cancer cells
Luc7l3	4.90432e-179	0.393722	0.752	0.579	9.68014e-175	Padi4 + cancer cells
Chd3	2.65701e-178	0.773781	0.322	0.181	5.2444e-174	Padi4 + cancer cells
Akap9	3.17875e-178	0.502035	0.602	0.437	6.27422e-174	Padi4 + cancer cells
Ints6	4.32386e-178	0.568972	0.522	0.358	8.53443e-174	Padi4 + cancer cells
Pip5k1a	4.98138e-178	0.624762	0.445	0.287	9.83225e-174	Padi4 + cancer cells
Zhx2	8.83539e-178	0.804757	0.329	0.188	1.74393e-173	Padi4 + cancer cells
Ints7	1.34655e-177	0.683337	0.381	0.23	2.65781e-173	Padi4 + cancer cells
Cryzl1	2.97079e-177	0.723285	0.347	0.202	5.86374e-173	Padi4 + cancer cells
Lmbr1	5.65253e-177	0.792573	0.33	0.19	1.1157e-172	Padi4 + cancer cells
Arhgap35	6.11224e-177	0.647588	0.422	0.266	1.20643e-172	Padi4 + cancer cells
Hdac8	7.73268e-177	0.633683	0.482	0.327	1.52628e-172	Padi4 + cancer cells
Stau2	1.32169e-176	0.707037	0.391	0.242	2.60876e-172	Padi4 + cancer cells
Mtor	9.01409e-176	0.828335	0.332	0.194	1.7792e-171	Padi4 + cancer cells
Zmym2	3.35917e-175	0.558708	0.491	0.328	6.63034e-171	Padi4 + cancer cells
Pigu	2.07113e-174	0.852856	0.287	0.156	4.088e-170	Padi4 + cancer cells
Yme1l1	3.84748e-174	0.659481	0.392	0.241	7.59416e-170	Padi4 + cancer cells
Plscr4	7.25155e-174	1.03035	0.225	0.108	1.43131e-169	Padi4 + cancer cells
Ro60	3.32283e-173	0.887188	0.265	0.139	6.5586e-169	Padi4 + cancer cells
Junos	4.86955e-173	0.892408	0.346	0.208	9.61151e-169	Padi4 + cancer cells
Uqcc1	6.84111e-173	0.781806	0.309	0.173	1.3503e-168	Padi4 + cancer cells
Cyth3	9.88938e-173	0.57948	0.428	0.273	1.95197e-168	Padi4 + cancer cells
Bptf	1.25994e-172	0.490153	0.586	0.419	2.48687e-168	Padi4 + cancer cells
Nipbl	2.12239e-172	0.340108	0.885	0.79	4.18917e-168	Padi4 + cancer cells
Ttc23	2.43638e-172	1.06338	0.217	0.103	4.80893e-168	Padi4 + cancer cells
Anxa3	4.12823e-172	0.561964	0.51	0.346	8.14831e-168	Padi4 + cancer cells
Ryk	1.40097e-171	0.803805	0.286	0.154	2.76523e-167	Padi4 + cancer cells
Cfdp1	2.91807e-171	0.602673	0.457	0.299	5.75968e-167	Padi4 + cancer cells
Phlpp1	6.83823e-171	0.335213	0.661	0.47	1.34973e-166	Padi4 + cancer cells
Ttll4	1.24324e-170	0.806272	0.295	0.162	2.4539e-166	Padi4 + cancer cells
Prrc2b	1.40491e-170	0.620175	0.42	0.267	2.773e-166	Padi4 + cancer cells
Tpm1	1.87249e-170	0.647869	0.444	0.29	3.69593e-166	Padi4 + cancer cells
Ggps1	1.93146e-170	0.838368	0.285	0.156	3.81231e-166	Padi4 + cancer cells
Phf3	2.52933e-170	0.514189	0.55	0.386	4.9924e-166	Padi4 + cancer cells
Prdm2	8.70757e-170	0.648711	0.405	0.255	1.7187e-165	Padi4 + cancer cells
Zfat	1.73701e-169	0.881587	0.285	0.156	3.42852e-165	Padi4 + cancer cells
Trpm7	1.86088e-169	0.520932	0.575	0.414	3.673e-165	Padi4 + cancer cells
Fam120b	2.12233e-169	0.718862	0.347	0.206	4.18906e-165	Padi4 + cancer cells
Iqcb1	2.34175e-169	0.811226	0.292	0.16	4.62215e-165	Padi4 + cancer cells
B3gnt2	2.45952e-169	0.516686	0.512	0.349	4.8546e-165	Padi4 + cancer cells
Tulp3	2.78639e-169	0.974784	0.234	0.116	5.49978e-165	Padi4 + cancer cells
Ankrd12	3.64067e-169	0.39154	0.712	0.548	7.18596e-165	Padi4 + cancer cells
Adss	5.80862e-169	0.591371	0.461	0.303	1.14651e-164	Padi4 + cancer cells
Wdr59	5.95486e-169	0.941491	0.258	0.135	1.17537e-164	Padi4 + cancer cells
Sf3b3	6.18279e-169	0.61619	0.428	0.273	1.22036e-164	Padi4 + cancer cells
Lncpint	9.17918e-169	0.372491	0.608	0.429	1.81179e-164	Padi4 + cancer cells
Arid4b	1.18659e-168	0.44818	0.675	0.512	2.3421e-164	Padi4 + cancer cells
Dzip3	1.64503e-168	0.722968	0.351	0.21	3.24696e-164	Padi4 + cancer cells
Ahdc1	3.25507e-168	0.893956	0.261	0.137	6.42486e-164	Padi4 + cancer cells
Robo1	3.2672e-168	0.78594	0.217	0.102	6.44879e-164	Padi4 + cancer cells
Csnk1g1	4.04055e-168	0.447793	0.636	0.465	7.97524e-164	Padi4 + cancer cells
Fam91a1	5.43446e-168	0.628033	0.402	0.251	1.07265e-163	Padi4 + cancer cells
Cpne8	9.04135e-168	0.417616	0.514	0.341	1.78458e-163	Padi4 + cancer cells
Gm14636	1.78039e-167	0.661144	0.4	0.251	3.51413e-163	Padi4 + cancer cells
Fam162a	6.36149e-167	0.512192	0.375	0.226	1.25563e-162	Padi4 + cancer cells
Esf1	1.04037e-166	0.642984	0.389	0.241	2.05347e-162	Padi4 + cancer cells
Fyttd1	1.453e-166	0.641382	0.395	0.246	2.86794e-162	Padi4 + cancer cells
Med13	1.78266e-166	0.461733	0.619	0.455	3.51862e-162	Padi4 + cancer cells
St3gal2	8.60236e-166	0.997938	0.225	0.111	1.69793e-161	Padi4 + cancer cells
4632427E13Rik	1.1967e-165	0.597978	0.451	0.298	2.36204e-161	Padi4 + cancer cells
Hspa4l	1.39036e-165	0.808149	0.311	0.179	2.74428e-161	Padi4 + cancer cells
Trmt1l	2.12385e-165	0.593531	0.42	0.268	4.19205e-161	Padi4 + cancer cells
Zmiz1	3.05576e-165	0.403004	0.684	0.514	6.03146e-161	Padi4 + cancer cells
Plekha5	4.36157e-165	0.518226	0.439	0.28	8.60887e-161	Padi4 + cancer cells
Vwa5a	5.07209e-165	0.679061	0.359	0.216	1.00113e-160	Padi4 + cancer cells
Golgb1	9.71359e-165	0.552456	0.501	0.343	1.91727e-160	Padi4 + cancer cells
Atxn10	1.43625e-164	0.479169	0.492	0.328	2.83487e-160	Padi4 + cancer cells
R3hdm1	2.28303e-164	0.377491	0.713	0.546	4.50625e-160	Padi4 + cancer cells
Ylpm1	2.40983e-164	0.570936	0.472	0.318	4.75653e-160	Padi4 + cancer cells
Riok2	6.9845e-164	0.816078	0.286	0.158	1.3786e-159	Padi4 + cancer cells
Erc1	1.22231e-163	0.485227	0.536	0.37	2.4126e-159	Padi4 + cancer cells
Septin9	2.42019e-163	0.548099	0.479	0.322	4.77697e-159	Padi4 + cancer cells
Mbp	1.70581e-162	0.863701	0.253	0.133	3.36693e-158	Padi4 + cancer cells
Narf	1.98138e-162	0.940207	0.225	0.111	3.91086e-158	Padi4 + cancer cells
Zfp141	2.33844e-162	0.991293	0.208	0.099	4.61561e-158	Padi4 + cancer cells
Iars2	3.16651e-162	0.680808	0.37	0.229	6.25006e-158	Padi4 + cancer cells
Htra1	3.83737e-162	0.790885	0.291	0.162	7.57421e-158	Padi4 + cancer cells
Mdn1	4.01525e-162	0.759565	0.336	0.201	7.92531e-158	Padi4 + cancer cells
Pced1b	8.96992e-162	0.624634	0.394	0.247	1.77048e-157	Padi4 + cancer cells
Stt3a	2.69314e-161	0.680873	0.351	0.212	5.31573e-157	Padi4 + cancer cells
Itga1	4.65742e-161	0.487603	0.328	0.191	9.19281e-157	Padi4 + cancer cells
Btg3	5.23674e-161	0.788834	0.276	0.15	1.03363e-156	Padi4 + cancer cells
Cyp20a1	1.98804e-160	0.800555	0.29	0.162	3.924e-156	Padi4 + cancer cells
Asb3	3.07389e-160	0.641691	0.393	0.248	6.06724e-156	Padi4 + cancer cells
Cdkl2	1.88857e-159	1.0324	0.201	0.094	3.72766e-155	Padi4 + cancer cells
Micu2	3.86002e-159	0.635993	0.393	0.249	7.6189e-155	Padi4 + cancer cells
Magi3	4.67033e-159	0.646453	0.389	0.245	9.21831e-155	Padi4 + cancer cells
Eri3	5.77309e-159	0.67537	0.361	0.222	1.13949e-154	Padi4 + cancer cells
Map4k3	1.26952e-158	0.475154	0.505	0.347	2.50579e-154	Padi4 + cancer cells
Rock2	1.30357e-158	0.352986	0.83	0.707	2.57299e-154	Padi4 + cancer cells
Dusp10	2.00898e-158	1.00107	0.219	0.108	3.96532e-154	Padi4 + cancer cells
Parp8	1.08818e-157	0.373712	0.652	0.481	2.14786e-153	Padi4 + cancer cells
Gm39469	1.13418e-157	0.872679	0.235	0.121	2.23864e-153	Padi4 + cancer cells
Crebrf	1.14279e-157	0.555307	0.421	0.269	2.25565e-153	Padi4 + cancer cells
Immp2l	1.84273e-157	0.463866	0.545	0.384	3.63718e-153	Padi4 + cancer cells
Slc41a2	2.26603e-157	0.713559	0.345	0.209	4.47268e-153	Padi4 + cancer cells
Syne1	2.80806e-157	0.41747	0.594	0.421	5.54255e-153	Padi4 + cancer cells
Snx12	3.46849e-157	0.709185	0.342	0.206	6.8461e-153	Padi4 + cancer cells
Flywch1	5.54138e-157	0.90462	0.248	0.131	1.09376e-152	Padi4 + cancer cells
Jpx	9.76145e-157	0.837726	0.284	0.16	1.92672e-152	Padi4 + cancer cells
Foxp1	1.13961e-156	0.318628	0.841	0.73	2.24937e-152	Padi4 + cancer cells
Nudt4	1.51452e-156	0.839438	0.27	0.148	2.98936e-152	Padi4 + cancer cells
Ldlrad4	3.88084e-156	0.329696	0.732	0.555	7.66e-152	Padi4 + cancer cells
Chd7	5.54555e-156	0.335867	0.698	0.522	1.09458e-151	Padi4 + cancer cells
Nemf	7.19382e-156	0.539111	0.511	0.36	1.41992e-151	Padi4 + cancer cells
Hmbox1	1.32138e-155	0.543779	0.474	0.321	2.60815e-151	Padi4 + cancer cells
Unc13c	2.99586e-155	0.984088	0.224	0.113	5.91322e-151	Padi4 + cancer cells
Acox1	3.05671e-155	0.801321	0.299	0.172	6.03334e-151	Padi4 + cancer cells
Thra	5.44991e-155	0.938641	0.228	0.117	1.0757e-150	Padi4 + cancer cells
Cast	6.88261e-155	0.478773	0.524	0.364	1.35849e-150	Padi4 + cancer cells
Tango6	8.53529e-155	0.891261	0.249	0.133	1.6847e-150	Padi4 + cancer cells
Ift43	2.52146e-154	0.845389	0.255	0.137	4.97686e-150	Padi4 + cancer cells
Septin11	3.29291e-154	0.503282	0.509	0.351	6.49954e-150	Padi4 + cancer cells
2900026A02Rik	3.61553e-154	0.785181	0.277	0.154	7.13634e-150	Padi4 + cancer cells
Supt20	7.92828e-154	0.629273	0.368	0.228	1.56488e-149	Padi4 + cancer cells
Mprip	9.40415e-154	0.498042	0.5	0.344	1.85619e-149	Padi4 + cancer cells
Cdc73	1.3589e-153	0.546282	0.461	0.311	2.6822e-149	Padi4 + cancer cells
Gtf2i	2.24893e-153	0.679194	0.364	0.228	4.43893e-149	Padi4 + cancer cells
Stam	3.1962e-153	0.718928	0.333	0.201	6.30866e-149	Padi4 + cancer cells
Hmg20a	4.37603e-153	0.590106	0.412	0.267	8.63741e-149	Padi4 + cancer cells
Dhx36	6.36217e-153	0.618694	0.387	0.246	1.25576e-148	Padi4 + cancer cells
Huwe1	7.10593e-153	0.456773	0.604	0.444	1.40257e-148	Padi4 + cancer cells
Mafg	1.29182e-152	0.668606	0.385	0.247	2.54979e-148	Padi4 + cancer cells
Plcg1	2.04123e-152	0.867212	0.233	0.12	4.02897e-148	Padi4 + cancer cells
Lrba	3.41262e-152	0.414224	0.521	0.357	6.73584e-148	Padi4 + cancer cells
Gm44148	1.41409e-151	0.949384	0.218	0.11	2.79112e-147	Padi4 + cancer cells
Tbrg1	7.00673e-151	0.482044	0.43	0.277	1.38299e-146	Padi4 + cancer cells
Wdpcp	1.91954e-150	0.63535	0.377	0.238	3.78878e-146	Padi4 + cancer cells
Pus7	2.25742e-150	0.842244	0.269	0.15	4.4557e-146	Padi4 + cancer cells
Pld1	2.34048e-150	0.520044	0.377	0.237	4.61963e-146	Padi4 + cancer cells
Abcc3	3.98717e-150	0.88764	0.247	0.132	7.86989e-146	Padi4 + cancer cells
Ralgapa1	6.28828e-150	0.345044	0.653	0.484	1.24118e-145	Padi4 + cancer cells
Yes1	6.80846e-150	0.598401	0.317	0.184	1.34385e-145	Padi4 + cancer cells
Immp1l	7.41711e-150	0.683313	0.342	0.209	1.46399e-145	Padi4 + cancer cells
Ift80	3.01566e-149	0.765643	0.274	0.153	5.95232e-145	Padi4 + cancer cells
4930523C07Rik	3.0932e-149	0.787685	0.227	0.116	6.10536e-145	Padi4 + cancer cells
Tcp11l1	5.40979e-149	0.725355	0.326	0.196	1.06778e-144	Padi4 + cancer cells
Ern1	5.43204e-149	0.561158	0.442	0.298	1.07218e-144	Padi4 + cancer cells
Odad1	5.59024e-149	0.991928	0.213	0.107	1.1034e-144	Padi4 + cancer cells
Setd7	8.20978e-149	0.697857	0.321	0.192	1.62045e-144	Padi4 + cancer cells
Cd9	1.88996e-148	0.415528	0.535	0.37	3.73041e-144	Padi4 + cancer cells
Zc3h14	2.22757e-148	0.645215	0.352	0.217	4.39678e-144	Padi4 + cancer cells
Thap2	2.32472e-148	0.819213	0.266	0.148	4.58853e-144	Padi4 + cancer cells
Apex2	2.38958e-148	0.679959	0.323	0.193	4.71655e-144	Padi4 + cancer cells
Vezt	3.12196e-148	0.650156	0.351	0.216	6.16213e-144	Padi4 + cancer cells
Secisbp2l	3.13138e-148	0.612295	0.386	0.247	6.18071e-144	Padi4 + cancer cells
Ikbip	4.23946e-148	0.934804	0.205	0.1	8.36784e-144	Padi4 + cancer cells
Cdin1	5.18309e-148	0.416446	0.468	0.306	1.02304e-143	Padi4 + cancer cells
Zfp945	7.05187e-148	0.806201	0.249	0.133	1.3919e-143	Padi4 + cancer cells
Ctif	1.41032e-147	0.686329	0.326	0.197	2.78369e-143	Padi4 + cancer cells
Tnks	1.45518e-147	0.483758	0.559	0.406	2.87223e-143	Padi4 + cancer cells
Sugp1	2.31192e-147	0.92526	0.221	0.114	4.56326e-143	Padi4 + cancer cells
Simc1	4.65968e-147	0.799805	0.267	0.149	9.19728e-143	Padi4 + cancer cells
Arhgap12	5.02299e-147	0.54069	0.458	0.312	9.91438e-143	Padi4 + cancer cells
Spint2	5.6888e-147	0.660078	0.298	0.171	1.12285e-142	Padi4 + cancer cells
Ift88	6.65342e-147	0.843113	0.249	0.135	1.31325e-142	Padi4 + cancer cells
H13	7.57116e-147	0.579686	0.382	0.242	1.49439e-142	Padi4 + cancer cells
Ubr2	8.90273e-147	0.452205	0.58	0.425	1.75722e-142	Padi4 + cancer cells
Stim2	1.01279e-146	0.563609	0.46	0.316	1.99905e-142	Padi4 + cancer cells
Niban2	1.40286e-146	0.613644	0.347	0.213	2.76897e-142	Padi4 + cancer cells
Rpap2	2.46993e-146	0.891087	0.233	0.123	4.87515e-142	Padi4 + cancer cells
Micall1	2.96143e-146	0.86847	0.24	0.128	5.84528e-142	Padi4 + cancer cells
Ubxn7	3.13633e-146	0.668758	0.327	0.196	6.19048e-142	Padi4 + cancer cells
Gm12216	2.92663e-145	0.849241	0.247	0.134	5.77658e-141	Padi4 + cancer cells
Mpzl1	3.32007e-145	0.729778	0.274	0.154	6.55315e-141	Padi4 + cancer cells
Trim2	3.54138e-145	0.862461	0.238	0.127	6.98998e-141	Padi4 + cancer cells
Cdip1	3.61798e-145	0.690228	0.312	0.185	7.14117e-141	Padi4 + cancer cells
Papss1	4.28058e-145	0.815811	0.267	0.15	8.44901e-141	Padi4 + cancer cells
Pacs2	5.94437e-145	0.667699	0.35	0.218	1.1733e-140	Padi4 + cancer cells
Slc16a1	1.17033e-144	0.859049	0.226	0.117	2.31001e-140	Padi4 + cancer cells
Tspan5	1.43972e-144	0.484366	0.472	0.324	2.84172e-140	Padi4 + cancer cells
Xpa	1.5317e-144	0.969048	0.202	0.1	3.02326e-140	Padi4 + cancer cells
Rps6kc1	1.95298e-144	0.712683	0.298	0.174	3.85479e-140	Padi4 + cancer cells
Zcchc7	2.05092e-144	0.329911	0.798	0.656	4.0481e-140	Padi4 + cancer cells
Ahr	2.41191e-144	0.628601	0.376	0.241	4.76063e-140	Padi4 + cancer cells
Nudt5	2.74518e-144	0.653486	0.329	0.199	5.41844e-140	Padi4 + cancer cells
Map3k14	6.8431e-144	0.61148	0.394	0.259	1.35069e-139	Padi4 + cancer cells
Ubxn4	1.11899e-143	0.427311	0.593	0.437	2.20866e-139	Padi4 + cancer cells
Fam168a	5.37632e-143	0.465262	0.531	0.378	1.06118e-138	Padi4 + cancer cells
Snx27	6.77372e-143	0.460754	0.493	0.338	1.337e-138	Padi4 + cancer cells
Fmnl3	7.9755e-143	0.783689	0.263	0.147	1.5742e-138	Padi4 + cancer cells
Dennd1b	1.80729e-142	0.319502	0.709	0.539	3.56724e-138	Padi4 + cancer cells
Trmt13	7.10412e-142	0.754103	0.293	0.173	1.40221e-137	Padi4 + cancer cells
Cnot7	8.54668e-142	0.674208	0.32	0.193	1.68694e-137	Padi4 + cancer cells
Sil1	3.37994e-141	0.609721	0.381	0.246	6.67133e-137	Padi4 + cancer cells
Zfp386	6.77366e-141	0.889287	0.222	0.116	1.33699e-136	Padi4 + cancer cells
Zfp160	1.21159e-140	0.704643	0.298	0.176	2.39144e-136	Padi4 + cancer cells
Gm26510	1.28082e-140	0.603656	0.37	0.236	2.52809e-136	Padi4 + cancer cells
Mbd5	1.54719e-140	0.365565	0.744	0.604	3.05384e-136	Padi4 + cancer cells
Zfp942	2.05494e-140	0.709152	0.302	0.18	4.05605e-136	Padi4 + cancer cells
Rfx3	2.99095e-140	0.520768	0.447	0.302	5.90354e-136	Padi4 + cancer cells
Pip4p2	3.49596e-140	0.742048	0.29	0.17	6.90032e-136	Padi4 + cancer cells
Prpf6	3.98973e-140	0.693044	0.3	0.177	7.87493e-136	Padi4 + cancer cells
Fam3c	7.82768e-140	0.801457	0.262	0.147	1.54503e-135	Padi4 + cancer cells
Dglucy	1.81661e-139	0.691234	0.322	0.198	3.58563e-135	Padi4 + cancer cells
Smim14	2.9877e-139	0.563773	0.405	0.267	5.89712e-135	Padi4 + cancer cells
Phip	3.97837e-139	0.394629	0.673	0.517	7.8525e-135	Padi4 + cancer cells
Upf2	5.82608e-139	0.457751	0.513	0.361	1.14995e-134	Padi4 + cancer cells
Stxbp1	1.19583e-138	0.736891	0.281	0.163	2.36033e-134	Padi4 + cancer cells
Phka1	1.25182e-138	0.721749	0.294	0.174	2.47085e-134	Padi4 + cancer cells
Esr1	1.28527e-138	0.422523	0.335	0.206	2.53687e-134	Padi4 + cancer cells
Rcor3	1.89573e-138	0.717962	0.296	0.175	3.74178e-134	Padi4 + cancer cells
Pxdn	8.76025e-138	0.757941	0.243	0.133	1.7291e-133	Padi4 + cancer cells
Rab11fip3	1.71999e-137	0.841342	0.236	0.128	3.39491e-133	Padi4 + cancer cells
Tsc1	2.19434e-137	0.748811	0.286	0.167	4.33119e-133	Padi4 + cancer cells
Lrpprc	2.3803e-137	0.755902	0.28	0.163	4.69824e-133	Padi4 + cancer cells
Zfp704	3.12407e-137	0.696144	0.295	0.175	6.16629e-133	Padi4 + cancer cells
Tmem245	4.29508e-137	0.565135	0.401	0.264	8.47763e-133	Padi4 + cancer cells
Kantr	8.38953e-137	0.876731	0.211	0.109	1.65592e-132	Padi4 + cancer cells
Phc3	1.04422e-136	0.47174	0.481	0.335	2.06109e-132	Padi4 + cancer cells
Gfod2	1.41386e-136	0.936824	0.205	0.105	2.79068e-132	Padi4 + cancer cells
Ip6k2	1.79579e-136	0.867091	0.221	0.117	3.54454e-132	Padi4 + cancer cells
N4bp2l2	3.06215e-136	0.424332	0.585	0.434	6.04408e-132	Padi4 + cancer cells
Fosl1	3.43481e-136	0.823657	0.282	0.167	6.77962e-132	Padi4 + cancer cells
Jak2	1.19242e-135	0.467346	0.521	0.376	2.3536e-131	Padi4 + cancer cells
Slc39a13	1.45786e-135	0.791512	0.273	0.159	2.87753e-131	Padi4 + cancer cells
Nmt2	1.81545e-135	0.625683	0.366	0.236	3.58333e-131	Padi4 + cancer cells
Smarce1	1.91058e-135	0.746242	0.272	0.157	3.7711e-131	Padi4 + cancer cells
Usp32	2.42584e-135	0.34393	0.605	0.446	4.78811e-131	Padi4 + cancer cells
Rab31	2.59974e-135	0.329704	0.653	0.487	5.13137e-131	Padi4 + cancer cells
Ubr3	3.40662e-135	0.467288	0.523	0.376	6.72398e-131	Padi4 + cancer cells
Ilf3	5.42409e-135	0.593318	0.353	0.223	1.07061e-130	Padi4 + cancer cells
Tom1l2	6.83056e-135	0.581969	0.387	0.255	1.34822e-130	Padi4 + cancer cells
Mbtps2	7.85036e-135	0.644845	0.348	0.221	1.5495e-130	Padi4 + cancer cells
Uhrf1bp1l	1.21025e-134	0.579255	0.391	0.257	2.38878e-130	Padi4 + cancer cells
Nudt13	2.25967e-134	0.808813	0.242	0.133	4.46014e-130	Padi4 + cancer cells
Rbm6	2.67915e-134	0.366575	0.705	0.553	5.2881e-130	Padi4 + cancer cells
Rb1cc1	6.72573e-134	0.459048	0.5	0.353	1.32753e-129	Padi4 + cancer cells
Ralgapa2	1.43728e-133	0.371528	0.575	0.418	2.8369e-129	Padi4 + cancer cells
Vezf1	1.67593e-133	0.636418	0.301	0.179	3.30794e-129	Padi4 + cancer cells
Trio	1.68501e-133	0.338421	0.643	0.487	3.32587e-129	Padi4 + cancer cells
Timp2	1.19533e-132	0.498085	0.415	0.276	2.35935e-128	Padi4 + cancer cells
Cfl2	1.72503e-132	0.681738	0.313	0.193	3.40486e-128	Padi4 + cancer cells
Tbx15	1.91956e-132	0.703766	0.221	0.117	3.78882e-128	Padi4 + cancer cells
Aff4	2.18236e-132	0.394182	0.588	0.434	4.30754e-128	Padi4 + cancer cells
ENSMUSG00000121307	2.20571e-132	0.758004	0.284	0.17	4.35362e-128	Padi4 + cancer cells
Marchf7	2.92432e-132	0.318777	0.682	0.525	5.77202e-128	Padi4 + cancer cells
Slc4a7	7.45542e-132	0.5425	0.433	0.298	1.47155e-127	Padi4 + cancer cells
Zranb2	1.99854e-131	0.495838	0.484	0.343	3.94473e-127	Padi4 + cancer cells
Gng12	2.24355e-131	0.378305	0.548	0.393	4.42831e-127	Padi4 + cancer cells
Zfp445	3.56655e-131	0.657911	0.3	0.18	7.03966e-127	Padi4 + cancer cells
Akap11	3.79233e-131	0.599387	0.351	0.223	7.48531e-127	Padi4 + cancer cells
Dab2ip	4.22345e-131	0.856321	0.212	0.112	8.33624e-127	Padi4 + cancer cells
Rev1	5.23495e-131	0.496797	0.442	0.303	1.03328e-126	Padi4 + cancer cells
Ctnna1	6.28323e-131	0.368926	0.605	0.448	1.24018e-126	Padi4 + cancer cells
Dcaf1	6.60357e-131	0.636625	0.328	0.205	1.30341e-126	Padi4 + cancer cells
Pon3	7.21743e-131	0.672815	0.301	0.182	1.42458e-126	Padi4 + cancer cells
Gfod1	7.29719e-131	0.684692	0.261	0.148	1.44032e-126	Padi4 + cancer cells
Lix1l	1.58011e-130	0.815889	0.228	0.124	3.11882e-126	Padi4 + cancer cells
Mbip	1.82713e-130	0.874825	0.207	0.108	3.60638e-126	Padi4 + cancer cells
Hnrnpr	3.78644e-130	0.460457	0.491	0.347	7.47368e-126	Padi4 + cancer cells
Aldh2	4.39302e-130	0.851768	0.213	0.113	8.67094e-126	Padi4 + cancer cells
Hdac4	4.55483e-130	0.530409	0.409	0.275	8.99033e-126	Padi4 + cancer cells
Prkaa1	7.85863e-130	0.620495	0.321	0.198	1.55114e-125	Padi4 + cancer cells
Dtd1	1.42101e-129	0.709674	0.273	0.159	2.80478e-125	Padi4 + cancer cells
Tacc2	2.127e-129	0.658413	0.289	0.172	4.19828e-125	Padi4 + cancer cells
Katnbl1	2.41074e-129	0.590004	0.426	0.293	4.75833e-125	Padi4 + cancer cells
Eprs	2.67029e-129	0.518441	0.427	0.29	5.27062e-125	Padi4 + cancer cells
Xpo7	3.32281e-129	0.459643	0.479	0.336	6.55856e-125	Padi4 + cancer cells
Bin1	4.25377e-129	0.664219	0.28	0.165	8.39609e-125	Padi4 + cancer cells
2700097O09Rik	5.16795e-129	0.745353	0.256	0.147	1.02005e-124	Padi4 + cancer cells
Focad	7.68307e-129	0.749918	0.259	0.149	1.51648e-124	Padi4 + cancer cells
Mettl8	1.03766e-128	0.768344	0.245	0.138	2.04814e-124	Padi4 + cancer cells
St6gal1	1.45246e-128	0.420668	0.408	0.268	2.86687e-124	Padi4 + cancer cells
Spats2	1.7602e-128	0.571855	0.363	0.235	3.47428e-124	Padi4 + cancer cells
Sdc4	2.24599e-128	0.46493	0.474	0.329	4.43313e-124	Padi4 + cancer cells
Dhx57	3.048e-128	0.6608	0.297	0.18	6.01613e-124	Padi4 + cancer cells
Atf7	3.18266e-128	0.408969	0.585	0.439	6.28192e-124	Padi4 + cancer cells
Bclaf1	3.28725e-128	0.397727	0.659	0.511	6.48838e-124	Padi4 + cancer cells
Snapc3	7.49702e-128	0.524284	0.433	0.298	1.47976e-123	Padi4 + cancer cells
Sun1	1.37604e-127	0.824823	0.216	0.116	2.71602e-123	Padi4 + cancer cells
Afg1l	2.62608e-127	0.671395	0.306	0.188	5.18336e-123	Padi4 + cancer cells
Rpgrip1l	3.35195e-127	0.856437	0.213	0.114	6.61608e-123	Padi4 + cancer cells
Xrcc4	4.37365e-127	0.448016	0.497	0.354	8.63272e-123	Padi4 + cancer cells
Nmnat3	4.70908e-127	0.82973	0.219	0.118	9.29478e-123	Padi4 + cancer cells
Atrx	7.71834e-127	0.315849	0.826	0.725	1.52345e-122	Padi4 + cancer cells
Cwc27	1.09219e-126	0.508753	0.434	0.299	2.15576e-122	Padi4 + cancer cells
Cdc42ep3	1.72803e-126	0.813527	0.227	0.125	3.41078e-122	Padi4 + cancer cells
Celf1	2.95734e-126	0.321291	0.741	0.59	5.8372e-122	Padi4 + cancer cells
Lpcat3	6.35492e-126	0.673106	0.305	0.188	1.25434e-121	Padi4 + cancer cells
Usp40	9.56132e-126	0.5314	0.383	0.253	1.88721e-121	Padi4 + cancer cells
4933434E20Rik	1.04906e-125	0.697004	0.267	0.157	2.07063e-121	Padi4 + cancer cells
Ambra1	2.10765e-125	0.328669	0.706	0.55	4.16008e-121	Padi4 + cancer cells
Nlrc5	3.04526e-125	0.316034	0.613	0.449	6.01074e-121	Padi4 + cancer cells
9930021J03Rik	3.08844e-125	0.475352	0.479	0.339	6.09597e-121	Padi4 + cancer cells
Phf14	3.3246e-125	0.449497	0.533	0.393	6.5621e-121	Padi4 + cancer cells
Nvl	4.03005e-125	0.557735	0.382	0.254	7.95452e-121	Padi4 + cancer cells
Pcmtd2	6.26563e-125	0.817502	0.219	0.119	1.23671e-120	Padi4 + cancer cells
Hdac7	6.31666e-125	0.736918	0.265	0.156	1.24678e-120	Padi4 + cancer cells
Tbc1d19	6.42544e-125	0.795372	0.233	0.13	1.26825e-120	Padi4 + cancer cells
Rap1gap2	9.87614e-125	0.628103	0.286	0.17	1.94935e-120	Padi4 + cancer cells
Scfd1	2.64703e-124	0.505905	0.437	0.303	5.22472e-120	Padi4 + cancer cells
Ino80d	2.46357e-123	0.465989	0.455	0.317	4.8626e-119	Padi4 + cancer cells
Casd1	6.3808e-123	0.626494	0.304	0.187	1.25944e-118	Padi4 + cancer cells
Arnt	7.54012e-123	0.510703	0.394	0.264	1.48827e-118	Padi4 + cancer cells
Nudcd1	8.05558e-123	0.75209	0.239	0.135	1.59001e-118	Padi4 + cancer cells
Mndal	8.29648e-123	0.290377	0.675	0.52	1.63756e-118	Padi4 + cancer cells
Fnbp4	1.1612e-122	0.423387	0.53	0.387	2.29197e-118	Padi4 + cancer cells
Pkn2	1.92789e-122	0.375408	0.611	0.462	3.80527e-118	Padi4 + cancer cells
Atic	4.95949e-122	0.655946	0.282	0.169	9.78904e-118	Padi4 + cancer cells
Adipor2	5.5517e-122	0.60553	0.387	0.264	1.09579e-117	Padi4 + cancer cells
Sh3bp4	8.2042e-122	0.794706	0.236	0.134	1.61935e-117	Padi4 + cancer cells
Raph1	1.09069e-121	0.484296	0.563	0.431	2.1528e-117	Padi4 + cancer cells
Ubap2l	1.71739e-121	0.392014	0.563	0.417	3.38979e-117	Padi4 + cancer cells
AI506816	1.83615e-121	0.641285	0.273	0.162	3.6242e-117	Padi4 + cancer cells
Ttc21b	2.14517e-121	0.853364	0.208	0.112	4.23413e-117	Padi4 + cancer cells
Arfgef1	4.63251e-121	0.412858	0.514	0.372	9.14364e-117	Padi4 + cancer cells
Mthfd1l	5.37071e-121	0.55289	0.46	0.33	1.06007e-116	Padi4 + cancer cells
Rfx7	1.92021e-120	0.430442	0.486	0.346	3.7901e-116	Padi4 + cancer cells
Synpo	2.46096e-120	0.763564	0.22	0.121	4.85744e-116	Padi4 + cancer cells
Tmem135	4.81185e-120	0.494386	0.408	0.277	9.49763e-116	Padi4 + cancer cells
Chka	5.50939e-120	0.589163	0.42	0.293	1.08744e-115	Padi4 + cancer cells
Zfp395	6.42306e-120	0.65649	0.277	0.166	1.26778e-115	Padi4 + cancer cells
Als2	7.79321e-120	0.668595	0.277	0.167	1.53822e-115	Padi4 + cancer cells
Tmem87a	8.35106e-120	0.519199	0.382	0.255	1.64833e-115	Padi4 + cancer cells
Sdccag8	1.11034e-119	0.459908	0.465	0.329	2.19158e-115	Padi4 + cancer cells
Cttn	1.5728e-119	0.739295	0.231	0.13	3.10439e-115	Padi4 + cancer cells
Nadk2	1.76246e-119	0.884906	0.212	0.116	3.47874e-115	Padi4 + cancer cells
Mettl25	1.93837e-119	0.772414	0.239	0.137	3.82596e-115	Padi4 + cancer cells
Clasp1	1.9997e-119	0.431597	0.515	0.375	3.947e-115	Padi4 + cancer cells
Ero1a	3.29813e-119	0.590716	0.411	0.288	6.50984e-115	Padi4 + cancer cells
Vgll4	3.61577e-119	0.413482	0.469	0.33	7.13682e-115	Padi4 + cancer cells
Gnl3	4.2463e-119	0.601047	0.379	0.256	8.38135e-115	Padi4 + cancer cells
Nlk	4.77963e-119	0.412353	0.565	0.424	9.43403e-115	Padi4 + cancer cells
Cop1	7.5359e-119	0.386109	0.563	0.421	1.48744e-114	Padi4 + cancer cells
Wdr33	1.46528e-118	0.360941	0.655	0.507	2.89218e-114	Padi4 + cancer cells
Nhsl1	1.8625e-118	0.560094	0.32	0.202	3.6762e-114	Padi4 + cancer cells
2210408I21Rik	2.11064e-118	0.520449	0.333	0.214	4.16597e-114	Padi4 + cancer cells
Mtf2	2.31242e-118	0.517042	0.412	0.284	4.56426e-114	Padi4 + cancer cells
B3galnt2	8.05649e-118	0.857256	0.201	0.108	1.59019e-113	Padi4 + cancer cells
Rtn4	8.61527e-118	0.330625	0.77	0.647	1.70048e-113	Padi4 + cancer cells
Suclg2	1.03544e-117	0.540746	0.357	0.235	2.04375e-113	Padi4 + cancer cells
Pik3ca	1.37526e-117	0.44	0.499	0.364	2.71448e-113	Padi4 + cancer cells
Rsbn1	1.63836e-117	0.463298	0.488	0.353	3.23379e-113	Padi4 + cancer cells
Tug1	4.58683e-117	0.71963	0.246	0.142	9.05349e-113	Padi4 + cancer cells
Abhd17c	5.91289e-117	0.884518	0.218	0.122	1.16709e-112	Padi4 + cancer cells
Nfkb1	8.05753e-117	0.351675	0.767	0.652	1.59039e-112	Padi4 + cancer cells
Sumo1	8.20136e-117	0.526576	0.379	0.254	1.61878e-112	Padi4 + cancer cells
Cog5	9.32623e-117	0.387387	0.565	0.422	1.84081e-112	Padi4 + cancer cells
Chm	2.03788e-116	0.521968	0.374	0.25	4.02238e-112	Padi4 + cancer cells
Zfp280c	2.07076e-116	0.682542	0.279	0.171	4.08727e-112	Padi4 + cancer cells
Zdhhc17	2.58515e-116	0.589729	0.312	0.196	5.10258e-112	Padi4 + cancer cells
Camkk2	2.69545e-116	0.662199	0.291	0.18	5.32028e-112	Padi4 + cancer cells
Tgfa	3.54462e-116	0.695169	0.219	0.121	6.99638e-112	Padi4 + cancer cells
Zc3h6	3.5736e-116	0.753701	0.244	0.142	7.05357e-112	Padi4 + cancer cells
Tpk1	3.7696e-116	0.56048	0.367	0.245	7.44044e-112	Padi4 + cancer cells
Pum1	3.84454e-116	0.392728	0.583	0.44	7.58836e-112	Padi4 + cancer cells
Birc6	8.21913e-116	0.303968	0.813	0.701	1.62229e-111	Padi4 + cancer cells
Gpsm2	1.17632e-115	0.792962	0.222	0.125	2.32183e-111	Padi4 + cancer cells
Ptk7	1.36146e-115	0.623658	0.259	0.153	2.68725e-111	Padi4 + cancer cells
Bcar1	1.61072e-115	0.818797	0.201	0.108	3.17924e-111	Padi4 + cancer cells
Ahcyl1	1.6335e-115	0.583998	0.326	0.209	3.22421e-111	Padi4 + cancer cells
Tpr	2.3431e-115	0.326551	0.677	0.53	4.62482e-111	Padi4 + cancer cells
Dnajc1	3.23451e-115	0.2694	0.677	0.53	6.38428e-111	Padi4 + cancer cells
Ccser2	4.00318e-115	0.534087	0.375	0.252	7.90148e-111	Padi4 + cancer cells
Pogz	5.29066e-115	0.679411	0.269	0.163	1.04427e-110	Padi4 + cancer cells
Smurf2	5.75617e-115	0.367165	0.588	0.446	1.13615e-110	Padi4 + cancer cells
Eif2ak4	6.89701e-115	0.664639	0.265	0.159	1.36133e-110	Padi4 + cancer cells
Gigyf1	8.39048e-115	0.662634	0.27	0.163	1.65611e-110	Padi4 + cancer cells
1700025G04Rik	2.22096e-114	0.404069	0.438	0.302	4.38373e-110	Padi4 + cancer cells
Tmem176b	3.10503e-114	0.704326	0.241	0.14	6.12871e-110	Padi4 + cancer cells
Mrps9	3.30658e-114	0.630006	0.3	0.189	6.52653e-110	Padi4 + cancer cells
Zmym5	3.4484e-114	0.554295	0.335	0.217	6.80646e-110	Padi4 + cancer cells
Qrich1	3.50791e-114	0.432808	0.472	0.337	6.92392e-110	Padi4 + cancer cells
Ankrd10	4.57595e-114	0.484439	0.382	0.257	9.03202e-110	Padi4 + cancer cells
Ank3	5.83811e-114	0.642954	0.365	0.246	1.15233e-109	Padi4 + cancer cells
Asph	6.88227e-114	0.511904	0.322	0.205	1.35842e-109	Padi4 + cancer cells
Zcchc4	2.51353e-113	0.660481	0.282	0.174	4.9612e-109	Padi4 + cancer cells
Bckdhb	2.62308e-113	0.791504	0.212	0.118	5.17743e-109	Padi4 + cancer cells
Alkbh8	2.94987e-113	0.666606	0.272	0.166	5.82245e-109	Padi4 + cancer cells
Wars2	3.00614e-113	0.62525	0.292	0.182	5.93352e-109	Padi4 + cancer cells
St3gal3	3.34113e-113	0.552619	0.325	0.21	6.59472e-109	Padi4 + cancer cells
Erlec1	3.708e-113	0.718626	0.239	0.139	7.31885e-109	Padi4 + cancer cells
Txlng	4.3563e-113	0.649191	0.278	0.17	8.59846e-109	Padi4 + cancer cells
Ccdc88a	5.43268e-113	0.300168	0.695	0.542	1.0723e-108	Padi4 + cancer cells
Prmt3	5.70394e-113	0.70559	0.247	0.146	1.12584e-108	Padi4 + cancer cells
Map3k4	6.05194e-113	0.768938	0.232	0.134	1.19453e-108	Padi4 + cancer cells
Tcf7l1	8.16647e-113	0.702782	0.221	0.124	1.6119e-108	Padi4 + cancer cells
Gsr	9.44962e-113	0.586286	0.309	0.197	1.86517e-108	Padi4 + cancer cells
Casp12	1.09516e-112	0.663702	0.256	0.152	2.16162e-108	Padi4 + cancer cells
Dcp1a	1.26744e-112	0.62506	0.291	0.182	2.50167e-108	Padi4 + cancer cells
Zc3h13	1.6439e-112	0.479507	0.419	0.293	3.24472e-108	Padi4 + cancer cells
Ifi202b	2.1608e-112	0.463865	0.408	0.28	4.26499e-108	Padi4 + cancer cells
Cep57	2.16504e-112	0.41784	0.391	0.26	4.27335e-108	Padi4 + cancer cells
Kif16b	2.90758e-112	0.493777	0.383	0.259	5.73898e-108	Padi4 + cancer cells
Arfip1	1.01938e-111	0.618148	0.291	0.182	2.01205e-107	Padi4 + cancer cells
Abcc1	1.17322e-111	0.558478	0.378	0.256	2.31569e-107	Padi4 + cancer cells
Firre	1.25086e-111	0.692737	0.229	0.131	2.46895e-107	Padi4 + cancer cells
Slain2	1.28824e-111	0.61851	0.302	0.192	2.54272e-107	Padi4 + cancer cells
Zfp955b	3.38195e-111	0.705602	0.234	0.136	6.6753e-107	Padi4 + cancer cells
Bltp1	4.59801e-111	0.338156	0.583	0.44	9.07555e-107	Padi4 + cancer cells
Hibadh	5.03244e-111	0.571878	0.32	0.206	9.93302e-107	Padi4 + cancer cells
Uri1	6.54704e-111	0.513804	0.38	0.258	1.29226e-106	Padi4 + cancer cells
Zfp451	1.24917e-110	0.529441	0.354	0.235	2.46561e-106	Padi4 + cancer cells
Bmpr2	1.79657e-110	0.299623	0.545	0.405	3.54608e-106	Padi4 + cancer cells
Chd9	2.19572e-110	0.33346	0.623	0.478	4.33391e-106	Padi4 + cancer cells
St7l	5.02364e-110	0.562938	0.338	0.223	9.91566e-106	Padi4 + cancer cells
Dync1li2	5.80118e-110	0.731796	0.232	0.135	1.14504e-105	Padi4 + cancer cells
Camsap2	1.06965e-109	0.598513	0.296	0.187	2.11128e-105	Padi4 + cancer cells
Rhbdd1	1.82116e-109	0.563778	0.347	0.231	3.5946e-105	Padi4 + cancer cells
Gpi1	2.36682e-109	0.524832	0.377	0.257	4.67162e-105	Padi4 + cancer cells
Crebbp	3.25363e-109	0.323332	0.668	0.527	6.42202e-105	Padi4 + cancer cells
Snhg7	9.57142e-109	0.545358	0.308	0.197	1.88921e-104	Padi4 + cancer cells
Fars2	1.28224e-108	0.35744	0.548	0.406	2.53089e-104	Padi4 + cancer cells
Trim33	1.36289e-108	0.502048	0.409	0.285	2.69006e-104	Padi4 + cancer cells
Bzw2	1.46169e-108	0.537937	0.312	0.199	2.88508e-104	Padi4 + cancer cells
Setd2	1.53833e-108	0.349572	0.611	0.469	3.03636e-104	Padi4 + cancer cells
Nme7	1.87715e-108	0.689559	0.25	0.15	3.70512e-104	Padi4 + cancer cells
Timm44	2.0258e-108	0.725388	0.238	0.141	3.99852e-104	Padi4 + cancer cells
Ksr1	2.96765e-108	0.605602	0.292	0.184	5.85754e-104	Padi4 + cancer cells
Calm2	8.56577e-108	0.414611	0.501	0.368	1.69071e-103	Padi4 + cancer cells
Camk2g	9.04842e-108	0.463864	0.406	0.281	1.78598e-103	Padi4 + cancer cells
Matr3	1.1657e-107	0.387342	0.546	0.408	2.30086e-103	Padi4 + cancer cells
[truncated: 7,676 more rows]
