# Supplementary material for: Targeting the Golgi apparatus enhances PD-L1 blockade and synergizes with oxaliplatin to improve immunotherapy efficacy
Source: J Biol Chem. 2026 Mar 4;302(4):111343. doi: 10.1016/j.jbc.2026.111343 (PMC13053745; doi:10.1016/j.jbc.2026.111343)
Supplement: Table S4 [file mmc3.xlsx]

## Sheet: Sample info
Table S4. Summary of bulk RNA-seq of tumor at every 4 h over a 24-h period
Time	Individuals	Sample name	Data summary of RNA-seq
			High-quality data bases (Gb)	Q20 (%)	Q30 (%)	GC content (%)
ZT0	1	B01	11.4966	97.3	92.63	50.17
	2	B02	11.3564	97.34	92.69	49.83
	3	B03	10.7855	97.33	92.68	50.14
	4	B04	11.4881	97.41	92.85	50.14
	5	B05	11.4074	97.35	92.7	50.12
	6	B06	11.1642	97.31	92.62	50.02
ZT4	1	B41	11.6146	97.51	93.13	50.03
	2	B42	11.4744	97.51	93.14	49.97
	3	B44	11.333	97.33	92.61	49.94
	4	B47	11.886	98.06	94.57	50.3
ZT8	1	B82	11.3508	98.06	94.57	50.02
	2	B83	11.5155	98.05	94.57	49.74
	3	B84	11.2218	98.07	94.62	50.02
	4	B85	11.5049	98.07	94.64	50.38
	5	B87	11.4104	97.83	94.05	50.26
ZT12	1	B121	11.2981	98.09	94.67	50.17
	2	B123	11.4613	98.08	94.63	49.84
	3	B124	11.4049	98.11	94.7	49.63
	4	B125	11.1954	98.09	94.67	50.18
	5	B126	11.5473	98.13	94.82	50.23
	6	B127	11.5024	98.1	94.71	50.15
ZT16	1	B162	12.5841	98.05	94.55	50.11
	2	B163	12.3881	98.07	94.64	49.87
	3	B164	11.5534	98	94.42	49.91
	4	B165	11.654	98.08	94.64	49.75
	5	B166	11.4924	98.04	94.54	50.12
	6	B167	11.6231	98.04	94.56	50.05
ZT20	1	B201	13.1478	98.07	94.69	50.12
	2	B202	11.3908	98.07	94.61	50
	3	B203	11.444	98.1	94.66	50.2
	4	B204	11.5337	98.08	94.62	50.04
	5	B205	11.5203	98.08	94.58	49.96
	6	B206	11.4481	98.07	94.55	49.75
	7	B207	11.1696	98.09	94.64	50.2
